# Supplementary material for: [8-(Diphenyl­phosphan­yl)naphthyl-κ2 C 1,P](phenyl­ethyn­yl)tris­(trimethyl­phosphane-κP)iron(II)
Source: Acta Crystallogr Sect E Struct Rep Online. 2008 Dec 13;65(Pt 1):m71. doi: 10.1107/S1600536808041421 (PMC2967909; doi:10.1107/S1600536808041421)
Supplement: Supplementary file 2 [file e-65-00m71-Isup2.hkl]

# 
# h,k,l, Fc-squared, Fo-squared, sigma(Fo-squared) and status flag 
# 
data_I
_shelx_title ' 04 in Cc' 
_shelx_refln_list_code          4 
_shelx_F_calc_maximum      283.56 
_exptl_crystal_F_000      1472.00 
_reflns_d_resolution_high  0.8409 
 
loop_ 
 _symmetry_equiv_pos_as_xyz 
 'x, y, z' 
 'x, -y, z+1/2' 
 'x+1/2, y+1/2, z' 
 'x+1/2, -y+1/2, z+1/2' 
 
_cell_length_a     9.6667 
_cell_length_b    19.9655 
_cell_length_c    19.0348 
_cell_angle_alpha  90.000 
_cell_angle_beta   99.322 
_cell_angle_gamma  90.000 
 
_shelx_F_squared_multiplier     1.000 
 
loop_ 
 _refln_index_h 
 _refln_index_k 
 _refln_index_l 
 _refln_F_squared_calc 
 _refln_F_squared_meas 
 _refln_F_squared_sigma 
 _refln_observed_status 
   0   0 -22      406.94      221.52     91.87 o 
   2   0 -22      972.66      935.31    200.31 o 
   4   0 -22      473.90      490.45    146.70 o 
   1   1 -22      197.12       88.28     45.78 o 
   3   1 -22      543.47      557.95     72.72 o 
   0   2 -22      482.87      391.97     64.79 o 
   2   2 -22      382.00      412.89     62.45 o 
   4   2 -22      443.59      436.30    112.50 o 
   1   3 -22      100.55      100.87     47.59 o 
   3   3 -22     1445.92     1333.61    155.93 o 
   0   4 -22      901.43      572.65     74.30 o 
   2   4 -22      377.73      304.10     61.20 o 
   1   5 -22      311.59      363.24     65.27 o 
   3   5 -22     1034.28     1106.01    284.47 o 
  -1   1 -21      346.66      201.17     55.77 o 
   1   1 -21       47.61       48.64     38.55 o 
   3   1 -21      187.80      143.62     49.62 o 
   5   1 -21       21.37       11.88     44.25 o 
  -2   2 -21       76.54       64.78     50.59 o 
   0   2 -21      557.87      457.58     64.54 o 
   2   2 -21      537.10      521.47     67.54 o 
   4   2 -21      156.98      106.11     47.83 o 
  -1   3 -21      423.78      345.01     62.15 o 
   1   3 -21      493.15      567.05    103.40 o 
   3   3 -21      510.46      509.16     68.77 o 
   5   3 -21       35.12       23.04     44.58 o 
  -2   4 -21      288.98      371.58     68.15 o 
   0   4 -21      339.33      310.20     60.25 o 
   2   4 -21      464.67      560.88    145.88 o 
   4   4 -21      123.70       69.36     46.93 o 
  -1   5 -21       37.47       64.72     46.82 o 
   1   5 -21      687.52      478.64     67.60 o 
   3   5 -21      555.11      472.74    111.99 o 
   5   5 -21       56.58        9.61     45.39 o 
   0   6 -21      228.03      178.90     53.82 o 
   2   6 -21      858.76     1011.43    103.51 o 
   4   6 -21      212.35      172.27     57.40 o 
   1   7 -21      597.84      554.50    103.47 o 
   3   7 -21      980.95      896.75     88.68 o 
   0   8 -21      144.28      150.18     55.85 o 
   2   8 -21      937.73      725.08     83.16 o 
  -2   0 -20     1263.94     1461.95    151.13 o 
   0   0 -20       56.55      -32.25     45.55 o 
   2   0 -20     1013.28     1268.45    172.11 o 
   4   0 -20      629.35      728.81    315.43 o 
   6   0 -20     1034.59     1049.76    231.84 o 
  -3   1 -20      567.18      662.89     86.84 o 
  -1   1 -20      575.38      513.08     68.90 o 
   1   1 -20      305.05      219.65     66.27 o 
   3   1 -20      698.10      635.75    112.71 o 
   5   1 -20     1177.60     1129.16    104.92 o 
  -2   2 -20     1683.30     1383.70    103.86 o 
   0   2 -20       45.07       34.90     36.14 o 
   2   2 -20      351.39      221.87     48.59 o 
   4   2 -20      771.89      875.08    124.02 o 
   6   2 -20      498.18      369.56     67.88 o 
  -3   3 -20      176.21      202.64     60.80 o 
  -1   3 -20      365.22      266.90     55.96 o 
   1   3 -20      331.18      187.02     48.75 o 
   3   3 -20      676.74      603.76     71.02 o 
   5   3 -20      681.81      697.02     77.87 o 
  -2   4 -20      719.54      780.56     98.70 o 
   0   4 -20      301.56      224.82     52.96 o 
   2   4 -20      296.62      212.56     51.44 o 
   4   4 -20      818.57      864.24     95.89 o 
   6   4 -20      489.29      490.02     96.10 o 
  -3   5 -20      498.70      680.01     89.56 o 
  -1   5 -20      776.70      746.16     79.23 o 
   1   5 -20      121.84      121.43     48.60 o 
   3   5 -20     1245.46     1263.24     95.63 o 
   5   5 -20      339.84      380.94     66.87 o 
  -2   6 -20       86.72      114.64     52.76 o 
   0   6 -20      555.09      641.68     91.10 o 
   2   6 -20      263.10      203.14     62.12 o 
   4   6 -20      413.61      452.13     68.62 o 
   6   6 -20      214.83      253.79     78.06 o 
  -1   7 -20      195.00      107.13     54.23 o 
   1   7 -20       71.03      103.56     65.76 o 
   3   7 -20      209.76       68.14     48.43 o 
   5   7 -20       95.13       50.74     52.07 o 
  -2   8 -20       62.13       23.34     47.48 o 
   0   8 -20       44.35       43.68     46.70 o 
   2   8 -20       21.35       15.89     46.83 o 
   4   8 -20       22.52       41.34     55.76 o 
  -1   9 -20      159.73      133.79     94.12 o 
   1   9 -20       84.77       65.05     50.19 o 
   3   9 -20      171.34      151.56     59.21 o 
   0  10 -20      104.05       44.43     53.49 o 
   2  10 -20      117.05      181.99     59.81 o 
   1  11 -20      164.00      152.30     61.13 o 
  -3   1 -19      319.10      295.47     66.02 o 
  -1   1 -19      352.35      249.50     51.69 o 
   1   1 -19      155.59      176.98     46.65 o 
   3   1 -19      184.34      154.06     45.77 o 
   5   1 -19       12.09        4.83     38.87 o 
   7   1 -19       35.45       -7.49     48.96 o 
  -4   2 -19      560.37      651.77     90.03 o 
  -2   2 -19      965.98      761.62     79.51 o 
   0   2 -19      176.66      115.54     40.20 o 
   2   2 -19      553.84      520.70    128.43 o 
   4   2 -19      458.90      329.43     56.70 o 
   6   2 -19      324.84      394.73     66.88 o 
  -3   3 -19      448.37      426.50     73.88 o 
  -1   3 -19     1092.76     1038.58     85.58 o 
   1   3 -19      479.84      499.84     62.68 o 
   3   3 -19     1026.62      944.14     79.36 o 
   5   3 -19      532.95      517.49     78.31 o 
   7   3 -19      224.24      148.63     66.26 o 
  -4   4 -19      995.59     1268.40    113.64 o 
  -2   4 -19      566.25      379.05     64.75 o 
   0   4 -19      171.18      159.23     48.15 o 
   2   4 -19     1257.96     1103.20     98.01 o 
   4   4 -19      314.90      309.05     94.97 o 
   6   4 -19      324.55      346.46     64.32 o 
  -3   5 -19      874.73      899.25     95.10 o 
  -1   5 -19      227.17      198.67     49.15 o 
   1   5 -19       25.66       -0.18     35.65 o 
   3   5 -19     1117.76     1081.60     87.61 o 
   5   5 -19      120.34      139.50     50.19 o 
   7   5 -19       15.06       36.50     60.72 o 
  -2   6 -19      989.09     1019.51    101.28 o 
   0   6 -19        7.71      -12.67     36.93 o 
   2   6 -19      467.45      407.76     78.66 o 
   4   6 -19      925.70      938.38     85.11 o 
   6   6 -19       20.18       16.56     53.27 o 
  -3   7 -19     1318.45     1502.56    219.83 o 
  -1   7 -19      216.87      183.35     55.19 o 
   1   7 -19       33.36       34.18     41.36 o 
   3   7 -19     1251.93     1337.05    226.52 o 
   5   7 -19      225.65      172.62     56.46 o 
  -2   8 -19     1086.71     1067.28     96.66 o 
   0   8 -19       68.50       21.35     42.16 o 
   2   8 -19      548.99      630.36     85.08 o 
   4   8 -19     1057.94     1047.49    112.68 o 
   6   8 -19      148.51       58.60     78.17 o 
  -1   9 -19      268.45      242.91     59.80 o 
   1   9 -19      282.19      248.84     74.29 o 
   3   9 -19      382.42      472.27     75.70 o 
   5   9 -19      242.30      454.89    115.06 o 
  -2  10 -19      439.28      466.74     76.55 o 
   0  10 -19      133.07      184.59     55.07 o 
   2  10 -19      598.30      715.63     83.81 o 
   4  10 -19      876.17      631.44    126.36 o 
  -1  11 -19      113.58      170.29     58.61 o 
   1  11 -19      276.34      181.61     71.20 o 
   3  11 -19      733.98      697.50     99.81 o 
   0  12 -19      181.69      260.86     67.33 o 
   2  12 -19      712.96      578.11     82.77 o 
  -4   0 -18      747.91     1117.78    143.97 o 
  -2   0 -18      552.98      631.11    104.44 o 
   0   0 -18     1741.19     1467.99    222.21 o 
   2   0 -18     3182.62     3532.61    272.90 o 
   4   0 -18     2565.59     2605.80    241.02 o 
   6   0 -18      993.64      939.31    123.12 o 
   8   0 -18      968.36      845.58    129.55 o 
  -5   1 -18      869.26      979.63    108.13 o 
  -3   1 -18      492.87      437.92     96.86 o 
  -1   1 -18     2720.25     2656.24    143.23 o 
   1   1 -18     1458.51     1329.95    106.14 o 
   3   1 -18      157.79      195.97     46.83 o 
   5   1 -18     1848.49     1795.97    201.53 o 
   7   1 -18      245.26      165.76     54.49 o 
  -4   2 -18      698.56      744.19     88.89 o 
  -2   2 -18      681.76      557.33     69.01 o 
   0   2 -18     1850.14     1614.92    110.86 o 
   2   2 -18     1085.48      925.35     74.64 o 
   4   2 -18     1159.41     1199.03    129.84 o 
   6   2 -18      919.53      842.50     97.40 o 
   8   2 -18      747.58      687.71     97.54 o 
  -5   3 -18       61.19      -28.59     54.51 o 
  -3   3 -18      825.21      846.50    143.24 o 
  -1   3 -18     1591.82     1502.03    156.11 o 
   1   3 -18      207.33      184.89     43.75 o 
   3   3 -18      169.28      138.44     43.39 o 
   5   3 -18     1132.16     1040.61     84.13 o 
   7   3 -18      314.47      240.96     62.88 o 
  -4   4 -18      190.25      225.08     66.69 o 
  -2   4 -18      843.45      646.78     71.60 o 
   0   4 -18     1415.36     1285.86    120.14 o 
   2   4 -18       59.25       16.47     34.69 o 
   4   4 -18      810.11      689.52     75.70 o 
   6   4 -18      411.80      523.76     86.97 o 
   8   4 -18        8.18       27.86     71.47 o 
  -3   5 -18      154.10       97.76     50.72 o 
  -1   5 -18      540.81      483.14     64.05 o 
   1   5 -18      754.45      623.41     67.43 o 
   3   5 -18       95.39       99.36     43.25 o 
   5   5 -18      397.85      434.94     62.85 o 
   7   5 -18      335.33      189.85     66.43 o 
  -4   6 -18       43.51       49.97     63.87 o 
  -2   6 -18      361.62      332.86     60.27 o 
   0   6 -18      407.79      469.89     63.24 o 
   2   6 -18      252.77      197.21     50.24 o 
   4   6 -18      276.76      171.69     53.55 o 
   6   6 -18      574.09      502.94     71.26 o 
  -3   7 -18       26.11       21.72     45.57 o 
  -1   7 -18      256.50      226.43     52.46 o 
   1   7 -18      238.27      260.34     53.55 o 
   3   7 -18      187.11      252.27     54.35 o 
   5   7 -18      111.80      131.22     50.95 o 
   7   7 -18      124.01       21.43    107.24 o 
  -4   8 -18       43.07       58.36     66.14 o 
  -2   8 -18      173.16      165.01     52.56 o 
   0   8 -18       84.29       49.94     42.02 o 
   2   8 -18      142.94      177.18     51.01 o 
   4   8 -18      445.03      340.36     61.45 o 
   6   8 -18      723.96      734.28    228.40 o 
  -3   9 -18      373.87      362.06     72.10 o 
  -1   9 -18       28.98       -0.12     43.06 o 
   1   9 -18      324.61      288.74     57.01 o 
   3   9 -18      444.00      270.86     57.84 o 
   5   9 -18      411.44      453.14    112.16 o 
  -2  10 -18      916.52      852.11    167.09 o 
   0  10 -18      133.21      149.63     50.59 o 
   2  10 -18      306.70      322.26     72.00 o 
   4  10 -18      321.49      343.57    106.65 o 
   6  10 -18      256.86       87.64    116.54 o 
  -1  11 -18       43.06       47.21     48.10 o 
   1  11 -18      224.28      245.23     67.28 o 
   3  11 -18      223.71      218.61     67.36 o 
   5  11 -18      648.21      810.15    294.48 o 
  -2  12 -18      464.06      565.58    133.93 o 
   0  12 -18       61.66       28.22     51.66 o 
   2  12 -18       81.50      149.82     73.47 o 
   4  12 -18       98.13      129.36     90.17 o 
  -1  13 -18      220.14      116.33    189.19 o 
   1  13 -18      342.28      370.51     73.62 o 
   3  13 -18       79.27       -7.14     76.61 o 
   0  14 -18      272.65      443.31     98.20 o 
   2  14 -18      331.77      352.80    275.66 o 
  -5   1 -17      148.49      211.40     53.27 o 
  -3   1 -17      360.44      294.38     56.51 o 
  -1   1 -17      462.30      474.48     57.94 o 
   1   1 -17      391.88      373.90     51.22 o 
   3   1 -17        2.72       23.31     33.71 o 
   5   1 -17       18.68       21.44     38.70 o 
   7   1 -17      136.88       99.82     48.99 o 
  -6   2 -17      315.50      396.37     82.51 o 
  -4   2 -17       91.55       36.19     46.12 o 
  -2   2 -17       38.95       26.38     35.51 o 
   0   2 -17      363.30      326.54     54.35 o 
   2   2 -17     1147.91     1003.16    115.97 o 
   4   2 -17      295.67      226.14     49.91 o 
   6   2 -17      334.37      322.63     59.21 o 
   8   2 -17      159.16      122.90     55.65 o 
  -5   3 -17      389.21      428.06     70.41 o 
  -3   3 -17      349.20      399.42     62.45 o 
  -1   3 -17      708.79      500.68     59.56 o 
   1   3 -17      669.13      587.32     84.29 o 
   3   3 -17      824.68      885.69     73.61 o 
   5   3 -17      598.66      699.96     72.16 o 
   7   3 -17      114.90       98.31     51.89 o 
  -4   4 -17      241.79      294.35     64.98 o 
  -2   4 -17     1036.42     1060.01     84.89 o 
   0   4 -17       66.73       70.18     43.59 o 
   2   4 -17      279.23      293.51     50.30 o 
   4   4 -17      657.59      671.28     69.28 o 
   6   4 -17      644.44      591.18     71.60 o 
   8   4 -17      122.99      -34.72     94.03 o 
  -5   5 -17      148.99      171.18     58.52 o 
  -3   5 -17     1252.12     1208.13     95.86 o 
  -1   5 -17      242.29      142.40     43.88 o 
   1   5 -17       43.24       36.62     34.02 o 
   3   5 -17      582.90      653.83     83.88 o 
   5   5 -17     1397.04     1310.43    126.80 o 
   7   5 -17       39.47       59.09     70.95 o 
  -4   6 -17      291.16      233.39     62.12 o 
  -2   6 -17     2252.59     2214.98    203.57 o 
   0   6 -17       28.20       26.57     35.15 o 
   2   6 -17      412.02      452.78     60.33 o 
   4   6 -17     1886.27     1926.83    125.07 o 
   6   6 -17      503.23      399.56     62.98 o 
   8   6 -17      186.17       28.83    117.62 o 
  -5   7 -17      276.33      367.82     93.47 o 
  -3   7 -17     2061.47     2252.41    125.07 o 
  -1   7 -17      655.93      566.33     68.36 o 
   1   7 -17      761.85      801.50     87.41 o 
   3   7 -17     1432.20     1342.57    104.35 o 
   5   7 -17      791.76      813.88     77.30 o 
   7   7 -17      539.93      472.41    152.27 o 
  -4   8 -17      299.11      453.81     91.85 o 
  -2   8 -17     2205.70     2242.65    131.02 o 
   0   8 -17      406.33      425.52     74.65 o 
   2   8 -17      300.50      261.28     54.50 o 
   4   8 -17     3011.83     3654.81    211.46 o 
   6   8 -17       19.94       42.37    100.26 o 
  -3   9 -17     1960.00     1982.24    121.99 o 
  -1   9 -17      812.34      727.99     75.49 o 
   1   9 -17      146.86      238.99     50.17 o 
   3   9 -17     1823.10     1595.17    166.91 o 
   5   9 -17      118.56      106.31     76.71 o 
   7   9 -17      480.73      243.14    139.39 o 
  -4  10 -17      215.75      265.40    170.29 o 
  -2  10 -17     1975.95     2091.34    243.49 o 
   0  10 -17       80.71      122.31     57.41 o 
   2  10 -17      316.66      264.86     58.50 o 
   4  10 -17     1190.21     1270.51    151.87 o 
   6  10 -17      189.46       22.34    117.37 o 
  -3  11 -17      469.70      493.35    121.27 o 
  -1  11 -17      670.60      833.37     85.73 o 
   1  11 -17      252.68      244.64     55.15 o 
   3  11 -17     1254.06     1248.67    165.65 o 
   5  11 -17      182.62      150.86    118.04 o 
  -2  12 -17      391.87      518.24    199.03 o 
   0  12 -17       91.51       46.13     48.83 o 
   2  12 -17      699.38      656.74    119.36 o 
   4  12 -17      184.07      170.14     87.98 o 
   6  12 -17      142.50      153.18    141.13 o 
  -1  13 -17       48.94       -2.18     59.93 o 
   1  13 -17      574.86      552.15     81.59 o 
   3  13 -17      511.50      560.47    119.19 o 
   5  13 -17      147.78      153.93    135.57 o 
   0  14 -17      174.83      102.07     59.60 o 
   2  14 -17      362.68      278.73     94.09 o 
   4  14 -17      243.84      347.15    150.52 o 
   1  15 -17      197.99      257.21     95.48 o 
   3  15 -17      201.22      197.99     97.65 o 
  -6   0 -16      921.73     1165.23    123.78 o 
  -4   0 -16      483.35      616.09     84.69 o 
  -2   0 -16     3058.58     3000.27    214.45 o 
   2   0 -16     1627.32     1302.07    114.41 o 
   4   0 -16     2909.75     2902.87    175.31 o 
   6   0 -16     2215.55     2019.60    392.17 o 
   8   0 -16      573.25      366.76     93.89 o 
  -5   1 -16      388.07      503.19     90.70 o 
  -3   1 -16      491.46      466.75     74.47 o 
  -1   1 -16     4993.63     4764.92    197.46 o 
   1   1 -16     3166.64     3487.27    171.29 o 
   3   1 -16      169.82      123.45     38.45 o 
   5   1 -16     1627.38     1621.38     97.94 o 
   7   1 -16     1266.40     1070.41    151.90 o 
   9   1 -16      133.25      117.97     70.01 o 
  -6   2 -16      710.88      939.49     81.41 o 
  -4   2 -16      649.88      695.56     62.70 o 
  -2   2 -16      747.08      592.24     64.86 o 
   0   2 -16     2037.07     2116.10    101.98 o 
   2   2 -16      654.31      611.62     72.71 o 
   4   2 -16     1288.40     1248.34    100.83 o 
   6   2 -16     1443.42     1263.18     91.37 o 
   8   2 -16       96.14      104.83     62.51 o 
  -5   3 -16      170.61      176.55     48.31 o 
  -3   3 -16      842.60      898.68     71.29 o 
  -1   3 -16     2416.84     2375.58    293.72 o 
   1   3 -16      888.05      992.96     73.31 o 
   3   3 -16     1762.13     1758.74    133.45 o 
   5   3 -16     1142.08     1230.11    101.91 o 
   7   3 -16      295.42      194.80     61.81 o 
   9   3 -16        9.65      -41.79    106.33 o 
  -6   4 -16      445.53      659.80    112.97 o 
  -4   4 -16      549.44      725.70    112.09 o 
  -2   4 -16     1267.07     1130.43     98.04 o 
   0   4 -16      943.09      954.67     74.01 o 
   2   4 -16      177.94      183.62     58.69 o 
   4   4 -16      998.74      966.98     77.94 o 
   6   4 -16     1301.58     1263.82    105.00 o 
   8   4 -16       10.75       11.13    102.59 o 
  -5   5 -16      130.61      151.60     49.98 o 
  -3   5 -16     1110.40     1163.54     86.75 o 
  -1   5 -16     1608.20     1432.81     89.97 o 
   1   5 -16      884.41      910.06     72.44 o 
   3   5 -16      499.13      564.42     62.19 o 
   5   5 -16      924.12      950.18    105.80 o 
   7   5 -16      678.31      761.89    115.99 o 
  -6   6 -16      304.67      435.33     93.59 o 
  -4   6 -16       90.46       67.95     43.15 o 
  -2   6 -16       83.29       39.68     36.28 o 
   0   6 -16     1898.08     1853.69    157.92 o 
   2   6 -16      325.08      293.04     51.20 o 
   4   6 -16      655.60      759.96    103.92 o 
   6   6 -16        8.92       32.75     49.13 o 
   8   6 -16      146.52      104.67    120.87 o 
  -5   7 -16      106.78      -12.14     47.52 o 
  -3   7 -16       53.80        3.30     36.63 o 
  -1   7 -16      119.98       73.02     40.04 o 
   1   7 -16     1141.88     1113.57     90.30 o 
   3   7 -16       73.71       55.11     36.23 o 
   5   7 -16      511.47      464.89     73.79 o 
   7   7 -16      151.13      308.27    136.15 o 
  -4   8 -16      168.89       45.80     52.40 o 
  -2   8 -16       90.56       48.91     40.47 o 
   0   8 -16      327.54      186.13     47.17 o 
   2   8 -16       21.68        1.03     35.01 o 
   4   8 -16      300.02      242.13     52.65 o 
   6   8 -16      125.17      112.64     99.10 o 
   8   8 -16        8.47      -76.51     99.18 o 
  -5   9 -16      299.35      214.30     85.17 o 
  -3   9 -16      616.74      746.29     71.14 o 
  -1   9 -16      125.16       39.52     51.56 o 
   1   9 -16      660.68      646.45    124.41 o 
   3   9 -16      289.96      227.40     52.99 o 
   5   9 -16      495.58      260.33    128.92 o 
   7   9 -16      260.18      153.18    116.04 o 
  -4  10 -16      208.70      306.10     83.00 o 
  -2  10 -16      544.90      495.68     79.13 o 
   0  10 -16      466.83      464.03     63.98 o 
   2  10 -16      428.76      393.54     64.34 o 
   4  10 -16     2654.18     2561.39    270.08 o 
   6  10 -16       65.51      -52.25    101.51 o 
  -3  11 -16     1423.88     1365.56    129.94 o 
  -1  11 -16      260.03      242.36     57.34 o 
   1  11 -16      863.20      958.18     85.77 o 
   3  11 -16      482.05      584.06     85.79 o 
   5  11 -16      537.23      240.81    137.07 o 
   7  11 -16      128.71      137.48    142.13 o 
  -4  12 -16       84.81       75.67     66.85 o 
  -2  12 -16      298.47      332.87    103.53 o 
   0  12 -16      612.82      589.01     75.14 o 
   2  12 -16       43.55       -9.91     43.58 o 
   4  12 -16      901.33      677.42    171.62 o 
   6  12 -16      305.95      279.36    159.82 o 
  -3  13 -16      144.74      246.92     81.85 o 
  -1  13 -16     1070.36     1112.64    168.14 o 
   1  13 -16      303.19      229.76     60.86 o 
   3  13 -16      139.43       60.75     74.73 o 
   5  13 -16      458.02      386.10    172.78 o 
  -2  14 -16      226.53      213.08    177.43 o 
   0  14 -16      796.89      866.17    126.60 o 
   2  14 -16      151.91       72.01     76.47 o 
   4  14 -16       96.46       81.16    126.76 o 
  -1  15 -16      607.33      602.95    137.52 o 
   1  15 -16      661.47      691.25    157.82 o 
   3  15 -16       72.99      102.88     82.70 o 
   2  16 -16      223.24      143.26     87.25 o 
  -7   1 -15      360.73      543.18     71.11 o 
  -5   1 -15      159.78      211.69     46.71 o 
  -3   1 -15       59.34       44.14     30.23 o 
  -1   1 -15      133.80      130.68     38.27 o 
   1   1 -15      378.38      351.31     49.09 o 
   3   1 -15     1057.20     1120.55     76.25 o 
   5   1 -15      459.70      534.44     61.47 o 
   7   1 -15      187.47      174.15     60.98 o 
   9   1 -15       60.82       46.81     81.88 o 
  -6   2 -15      849.44     1048.18     81.80 o 
  -4   2 -15     1300.53     1404.85     78.66 o 
  -2   2 -15      776.03      712.28     73.29 o 
   0   2 -15     1319.63     1339.39     78.92 o 
   2   2 -15      326.05      311.33     45.95 o 
   4   2 -15     1764.09     1633.98     92.58 o 
   6   2 -15      683.46      728.04     83.13 o 
   8   2 -15      195.13      162.56     65.33 o 
  -7   3 -15      964.42     1241.92     94.15 o 
  -5   3 -15      220.80      269.95     49.19 o 
  -3   3 -15       52.30       65.98     31.68 o 
  -1   3 -15     2253.81     1995.72    114.45 o 
   1   3 -15     1895.97     1902.63    111.79 o 
   3   3 -15      510.75      509.29     56.90 o 
   5   3 -15      654.98      528.36     66.09 o 
   7   3 -15       17.67       10.59     56.12 o 
   9   3 -15        1.85      -78.83     96.19 o 
  -6   4 -15      723.04      826.32     75.22 o 
  -4   4 -15      557.96      662.84     59.56 o 
  -2   4 -15      542.78      499.27     58.71 o 
   0   4 -15      524.08      526.11     56.25 o 
   2   4 -15      254.24      335.70     50.80 o 
   4   4 -15     1400.44     1236.70     82.26 o 
   6   4 -15      422.81      356.47     76.68 o 
   8   4 -15       54.33      -11.55    101.42 o 
  -5   5 -15      386.05      439.22     57.48 o 
  -3   5 -15      304.81      229.42     42.93 o 
  -1   5 -15     1341.50     1255.54     89.80 o 
   1   5 -15      813.37      795.13    136.34 o 
   3   5 -15     1505.88     1590.49     90.60 o 
   5   5 -15     1521.48     1530.81    107.66 o 
   7   5 -15      282.99      271.28     85.73 o 
   9   5 -15      138.19      319.06    147.69 o 
  -6   6 -15      469.48      733.39     97.31 o 
  -4   6 -15      521.53      555.20     67.18 o 
  -2   6 -15     1620.90     1795.45     95.40 o 
   0   6 -15      503.69      560.25     69.11 o 
   2   6 -15     1263.02     1251.91     81.45 o 
   4   6 -15     3610.48     3790.66    165.62 o 
   6   6 -15     1052.20      914.08     90.79 o 
   8   6 -15      113.73      -88.59     83.52 o 
  -5   7 -15      352.41      513.10     69.68 o 
  -3   7 -15     2720.07     3005.48    120.11 o 
  -1   7 -15     1274.10     1372.50    106.09 o 
   1   7 -15     1311.31     1290.05     87.10 o 
   3   7 -15      730.23      781.86     69.76 o 
   5   7 -15     1327.11     1356.36    102.07 o 
   7   7 -15     1423.07     1327.98    216.03 o 
   9   7 -15      116.47      122.86    130.00 o 
  -6   8 -15      349.22      163.44     81.02 o 
  -4   8 -15      828.00      923.08     88.00 o 
  -2   8 -15     2536.66     2651.50    127.98 o 
   0   8 -15      759.99      793.98     71.42 o 
   2   8 -15      315.33      350.45     55.05 o 
   4   8 -15     2362.25     2371.32    127.71 o 
   6   8 -15     1157.71      851.50    176.76 o 
   8   8 -15      472.66      326.63    142.88 o 
  -5   9 -15      185.56      100.06     62.99 o 
  -3   9 -15     1907.20     2024.69    139.45 o 
  -1   9 -15      669.91      734.76     71.83 o 
   1   9 -15       56.64       48.54     38.87 o 
   3   9 -15     1921.97     1927.02    104.72 o 
   5   9 -15     2520.64     2111.81    267.34 o 
   7   9 -15      545.89      306.27    129.58 o 
  -4  10 -15      356.49      345.98     79.33 o 
  -2  10 -15     2318.95     2409.26    119.11 o 
   0  10 -15       81.47       96.87     43.88 o 
   2  10 -15     1208.06     1248.94     94.83 o 
   4  10 -15      648.09      474.32    152.52 o 
   6  10 -15      788.75      617.36    173.11 o 
   8  10 -15       97.56      164.14    119.79 o 
  -5  11 -15      196.89      380.78     92.47 o 
  -3  11 -15      529.63      525.52     92.27 o 
  -1  11 -15     1607.29     1512.66    102.82 o 
   1  11 -15       27.71       43.85     41.66 o 
   3  11 -15      676.28      661.41    114.31 o 
   5  11 -15      911.72      621.10    165.38 o 
   7  11 -15       51.82       50.17    121.70 o 
  -4  12 -15      406.60      538.29    101.31 o 
  -2  12 -15     1292.78     1336.82    160.89 o 
   0  12 -15      813.77      809.01     81.35 o 
   2  12 -15      538.11      678.84     76.52 o 
   4  12 -15      443.20      289.66    139.39 o 
   6  12 -15      518.87      148.69    132.57 o 
  -3  13 -15      725.52      973.11    118.86 o 
  -1  13 -15      829.52      931.66    105.37 o 
   1  13 -15      390.14      326.61     65.00 o 
   3  13 -15      376.29      303.75    175.07 o 
   5  13 -15      437.24      182.84    129.17 o 
   7  13 -15      148.19      270.39    162.06 o 
  -4  14 -15      194.43      438.08    105.81 o 
  -2  14 -15      276.09      352.11     88.03 o 
   0  14 -15      346.41      412.69     67.07 o 
   2  14 -15      226.16      219.27     87.11 o 
   4  14 -15      206.65      114.38    124.69 o 
   6  14 -15       17.78     -131.76     87.84 o 
  -3  15 -15      253.59      390.08     99.80 o 
  -1  15 -15       33.09       78.90     85.19 o 
   1  15 -15      158.03       87.48     72.89 o 
   3  15 -15      405.24      243.47    137.48 o 
   5  15 -15      158.04       97.44    121.45 o 
  -2  16 -15       91.83      165.60     86.94 o 
   2  16 -15      147.74      102.64    117.12 o 
   4  16 -15      204.95      180.75    154.84 o 
  -1  17 -15      218.31      546.59    189.15 o 
   3  17 -15      217.05      125.60    133.90 o 
  -6   0 -14     1085.19     1592.08    136.01 o 
  -4   0 -14       46.78       95.15     68.24 o 
  -2   0 -14     2460.78     2272.92    249.24 o 
   0   0 -14     8819.87     8966.12    346.65 o 
   2   0 -14      809.72      781.36     88.79 o 
   4   0 -14     1051.67     1010.48    103.04 o 
   6   0 -14     3404.97     3436.41    198.59 o 
   8   0 -14      474.36      428.13    136.73 o 
  -7   1 -14     1297.50     1816.07    103.02 o 
  -5   1 -14     1304.67     1647.87     86.16 o 
  -3   1 -14     1079.82     1061.80     64.12 o 
  -1   1 -14     4865.23     5250.27    229.67 o 
   1   1 -14     3291.94     3283.34    120.70 o 
   3   1 -14      149.25      132.90     35.74 o 
   5   1 -14     1264.13     1406.94    118.86 o 
   7   1 -14     4797.22     4470.05    241.17 o 
   9   1 -14       37.63        6.80    103.92 o 
  -6   2 -14     1290.76     1699.42    101.85 o 
  -4   2 -14      425.62      443.44     50.60 o 
  -2   2 -14     1450.41     1568.64    102.60 o 
   0   2 -14     4467.77     4253.46    231.14 o 
   2   2 -14      493.65      546.99     55.77 o 
   4   2 -14      535.16      546.59     59.36 o 
   6   2 -14     3973.95     4004.87    173.97 o 
   8   2 -14     1116.02      805.11    122.28 o 
  10   2 -14       45.20       29.82    119.37 o 
  -7   3 -14      411.15      530.07     66.84 o 
  -5   3 -14     1717.50     1880.91     92.09 o 
  -3   3 -14      316.79      283.76     41.29 o 
  -1   3 -14      955.84      953.53     56.12 o 
   1   3 -14     2335.62     2444.66    100.79 o 
   3   3 -14     3087.30     3276.08    121.21 o 
   5   3 -14      517.06      467.13     68.36 o 
   7   3 -14     1429.60     1436.32    144.99 o 
   9   3 -14       39.76      -33.56     90.71 o 
  -6   4 -14      894.15     1104.48     79.62 o 
  -4   4 -14     3755.23     4105.93    128.02 o 
  -2   4 -14     1286.74     1386.98     67.85 o 
   0   4 -14     2305.99     2344.89    114.67 o 
   2   4 -14     2038.57     1931.92     93.27 o 
   4   4 -14     2184.25     2186.07     99.45 o 
   6   4 -14     1881.34     1801.42    117.94 o 
   8   4 -14      233.43      243.39    120.70 o 
  -7   5 -14      167.96      203.60     71.26 o 
  -5   5 -14      591.76      674.07     66.35 o 
  -3   5 -14     2074.69     2195.63     88.29 o 
  -1   5 -14     1531.09     1506.24     76.35 o 
   1   5 -14     2056.14     2046.05     96.43 o 
   3   5 -14     1569.10     1605.88     88.61 o 
   5   5 -14     1262.04     1299.13     96.42 o 
   7   5 -14     1777.18     1830.44    235.79 o 
   9   5 -14      122.45      133.98    122.03 o 
  -6   6 -14       78.75      127.37     59.82 o 
  -4   6 -14     1335.02     1298.76     75.54 o 
  -2   6 -14      339.47      273.48     42.81 o 
   0   6 -14      774.47      807.60     73.09 o 
   2   6 -14      929.52      920.43    126.17 o 
   4   6 -14      892.28      875.52     81.80 o 
   6   6 -14      488.76      512.88     73.59 o 
   8   6 -14      396.40      191.22    114.55 o 
  -7   7 -14       41.00       12.42     62.00 o 
  -5   7 -14       17.92      -30.98     48.10 o 
  -3   7 -14     1054.78     1078.81     73.92 o 
  -1   7 -14     1058.99     1088.22     68.54 o 
   1   7 -14      367.15      309.69     49.67 o 
   3   7 -14      356.73      395.62     54.18 o 
   5   7 -14       75.72       46.42     44.80 o 
   7   7 -14      716.66      900.48    187.72 o 
   9   7 -14      145.47      158.08    124.60 o 
  -6   8 -14      155.08       20.81     60.29 o 
  -4   8 -14        8.47       17.88     38.94 o 
  -2   8 -14      271.97      163.98     41.84 o 
   0   8 -14     1318.54     1317.39     85.05 o 
   2   8 -14      314.94      256.82     47.36 o 
   4   8 -14      599.00      669.03     75.11 o 
   6   8 -14       86.67      -15.20     68.61 o 
   8   8 -14      218.80      147.86    122.20 o 
  -5   9 -14      265.51      350.99     81.03 o 
  -3   9 -14      832.85      846.62     68.63 o 
  -1   9 -14      130.08      104.59     34.27 o 
   1   9 -14      138.87       80.55     38.63 o 
   3   9 -14      192.06      228.68     74.46 o 
   5   9 -14       69.55       10.05     83.07 o 
   7   9 -14      540.10      455.38    142.63 o 
  -6  10 -14      172.65      181.22    111.94 o 
  -4  10 -14      209.34      148.89    141.61 o 
  -2  10 -14      593.86      634.07     62.19 o 
   0  10 -14     1925.78     1988.23     94.38 o 
   2  10 -14       50.34       71.41     38.05 o 
   4  10 -14     1022.61      660.39    156.92 o 
   6  10 -14      107.21       23.17    115.38 o 
   8  10 -14      430.61      456.96    157.41 o 
  -5  11 -14       26.26       38.01     60.35 o 
  -3  11 -14      280.37      316.88     76.84 o 
  -1  11 -14       76.37       69.76     39.13 o 
   1  11 -14      594.13      583.88     68.62 o 
   3  11 -14     1859.39     1953.44    194.15 o 
   5  11 -14      166.87       82.07    109.32 o 
   7  11 -14      624.58      571.17    183.58 o 
  -4  12 -14      272.04      492.85     94.52 o 
  -2  12 -14      485.20      543.52     88.29 o 
   0  12 -14     1156.13     1294.12    114.53 o 
   2  12 -14      217.66      166.48     50.10 o 
   4  12 -14     1191.87      774.78    184.08 o 
   6  12 -14      269.95      294.40    148.02 o 
  -5  13 -14       41.33       31.37    110.67 o 
  -3  13 -14       11.98       43.00     61.12 o 
  -1  13 -14     2022.70     2061.80    196.14 o 
   1  13 -14     1095.96     1135.41     92.66 o 
   3  13 -14      523.82      452.72    149.93 o 
   5  13 -14      261.45       -3.57    105.33 o 
   7  13 -14      333.44      113.55    130.75 o 
  -4  14 -14       47.39       85.32     85.42 o 
  -2  14 -14      333.67      323.38     94.65 o 
   0  14 -14     1194.21     1401.04     90.84 o 
   2  14 -14      217.91       59.81     68.76 o 
   4  14 -14       92.07      181.33    123.03 o 
   6  14 -14     1025.22      827.36    212.82 o 
  -3  15 -14       70.61       66.60     78.28 o 
  -1  15 -14      667.25      933.42    114.10 o 
   1  15 -14      257.37      147.72     89.17 o 
   3  15 -14      108.46       43.61    110.48 o 
   5  15 -14      850.97      270.05    138.81 o 
  -2  16 -14      160.00      304.68     93.51 o 
   0  16 -14     2602.22     2820.92    295.23 o 
   2  16 -14       80.53       12.93     77.23 o 
   4  16 -14      175.61      294.89    142.46 o 
  -1  17 -14      469.28      580.69    131.29 o 
   3  17 -14       52.68       30.15    120.20 o 
  -7   1 -13      725.81      926.23     77.73 o 
  -5   1 -13      481.04      422.41     50.10 o 
  -3   1 -13      202.28      225.16     36.42 o 
  -1   1 -13     1566.89     1606.27     73.75 o 
   1   1 -13       52.60       81.13     28.10 o 
   3   1 -13      627.50      646.63     57.68 o 
   5   1 -13     1764.63     1657.14    106.70 o 
   7   1 -13      793.10      707.26    104.26 o 
   9   1 -13      277.47      388.57    102.25 o 
  -8   2 -13      795.78     1025.68     96.48 o 
  -6   2 -13      100.25       83.59     37.82 o 
  -4   2 -13      699.68      825.72     60.51 o 
  -2   2 -13      691.14      674.83     49.38 o 
   0   2 -13     3078.50     3171.87     88.86 o 
   2   2 -13     3652.00     3778.21    131.36 o 
   4   2 -13     1515.25     1493.70    122.80 o 
   6   2 -13     1703.04     1688.44    181.69 o 
   8   2 -13      109.50      147.17     74.90 o 
  10   2 -13      350.51      180.34    137.31 o 
  -7   3 -13     1896.04     2145.26    107.74 o 
  -5   3 -13      700.10      743.12     69.12 o 
  -3   3 -13      204.07      193.43     35.47 o 
  -1   3 -13     4747.23     4803.49    138.60 o 
   1   3 -13      195.79      163.89     39.22 o 
   3   3 -13     4536.64     4552.63    151.28 o 
   5   3 -13     1167.99     1296.58     93.67 o 
   7   3 -13     1022.77      957.47     99.41 o 
   9   3 -13      426.97      358.94    148.44 o 
  -8   4 -13      991.25     1206.69    113.73 o 
  -6   4 -13     1091.74     1243.87     79.41 o 
  -4   4 -13      625.28      662.37     55.65 o 
  -2   4 -13     2651.26     2610.41    112.67 o 
   0   4 -13     5071.28     5221.76    141.26 o 
   2   4 -13     1108.39     1107.60     71.26 o 
   4   4 -13       61.43       77.10     40.12 o 
   6   4 -13     3695.35     3706.20    160.00 o 
   8   4 -13      109.11      122.11    113.88 o 
  10   4 -13      332.12      343.41    142.05 o 
  -7   5 -13      915.51     1042.71    101.47 o 
  -5   5 -13     1171.01     1451.97    134.26 o 
  -3   5 -13      376.55      383.42     43.58 o 
  -1   5 -13     3872.12     3900.28    120.15 o 
   1   5 -13      771.80      743.90     60.62 o 
   3   5 -13      641.81      548.32     56.50 o 
   5   5 -13      167.38      179.75     48.99 o 
   7   5 -13      760.74      751.85    169.13 o 
   9   5 -13      285.65      327.71    139.39 o 
  -6   6 -13      420.72      538.42     82.73 o 
  -4   6 -13      738.99      822.16     61.11 o 
  -2   6 -13      998.49      924.92     85.04 o 
   0   6 -13     1138.06     1137.05     82.85 o 
   2   6 -13     4119.66     4362.21    146.63 o 
   4   6 -13      363.36      371.65     94.47 o 
   6   6 -13     3556.37     3534.40    269.21 o 
   8   6 -13      220.24       58.07     95.78 o 
  -7   7 -13      290.33      298.51     72.89 o 
  -5   7 -13     1434.11     1674.03    117.08 o 
  -3   7 -13     1118.99     1119.50     64.85 o 
  -1   7 -13     2129.21     2008.17    118.39 o 
   1   7 -13     3100.65     3527.63    111.57 o 
   3   7 -13      839.33      895.38     80.37 o 
   5   7 -13     2621.15     2966.19    141.73 o 
   7   7 -13      428.95      339.59    128.01 o 
  -6   8 -13      359.86      304.96     83.64 o 
  -4   8 -13     3037.52     3248.30    123.59 o 
  -2   8 -13      893.03      893.27     63.29 o 
   0   8 -13     1028.56     1023.24    103.88 o 
   2   8 -13      370.29      511.98     69.06 o 
   4   8 -13     2319.93     2367.87    194.93 o 
   6   8 -13     2450.48     2299.03    267.67 o 
  -7   9 -13      286.68      133.36     71.04 o 
  -5   9 -13      866.73     1128.20    138.49 o 
  -3   9 -13     1318.52     1360.92     80.47 o 
  -1   9 -13      230.92      238.60     41.56 o 
   1   9 -13     1180.45     1159.36     69.08 o 
   3   9 -13     1123.79     1093.83     88.59 o 
   7   9 -13      142.55      221.87    114.05 o 
  -6  10 -13      583.44      737.64    105.52 o 
  -4  10 -13       92.88       29.88     53.73 o 
  -2  10 -13     1281.28     1535.63    108.50 o 
   0  10 -13     2897.99     2782.32    105.39 o 
   2  10 -13      597.76      614.62     83.86 o 
   4  10 -13     1902.15     1802.88    233.46 o 
   6  10 -13     1514.34     1539.52    237.62 o 
  -5  11 -13        6.10       67.53     59.78 o 
  -3  11 -13      504.58      474.29     92.41 o 
  -1  11 -13     5691.28     5902.56    196.30 o 
   1  11 -13      233.20      258.55     45.84 o 
   3  11 -13     1513.67     1741.18    147.04 o 
   5  11 -13     1721.71     1179.86    211.30 o 
  -6  12 -13      268.89      243.61     80.59 o 
  -4  12 -13      464.54      524.65    160.71 o 
  -2  12 -13     1532.15     1769.84    129.39 o 
   0  12 -13     1719.58     1933.47     94.42 o 
   2  12 -13      220.18      203.57     73.79 o 
   4  12 -13      978.21      636.22    160.32 o 
  -5  13 -13       46.37       44.21     99.69 o 
  -3  13 -13      539.89      744.07    102.14 o 
  -1  13 -13     2883.62     3190.62    137.66 o 
   1  13 -13       38.64       66.98     39.77 o 
   3  13 -13     1939.60     1367.58    217.94 o 
  -4  14 -13      363.91      414.08     97.05 o 
  -2  14 -13      942.65     1050.36    112.80 o 
   0  14 -13      871.52      878.09     74.31 o 
   2  14 -13      187.43      321.06    127.76 o 
   4  14 -13     1500.73      837.88    181.49 o 
   6  14 -13      704.79      386.43    162.06 o 
  -3  15 -13      603.29      589.06    104.36 o 
  -1  15 -13      108.94      123.73     65.87 o 
   1  15 -13       77.86      120.87     62.38 o 
   3  15 -13      177.37      194.38    119.79 o 
   5  15 -13      289.76      336.59    144.04 o 
  -4  16 -13       96.69      132.04     80.78 o 
  -2  16 -13       32.08      -20.86     69.15 o 
   0  16 -13       49.70      188.40    137.15 o 
   2  16 -13      326.63      212.90    130.50 o 
   4  16 -13      306.14      -32.73    101.67 o 
   6  16 -13       40.63     -122.71    101.62 o 
  -3  17 -13      144.15      184.35     81.41 o 
  -1  17 -13      761.79      878.12    142.64 o 
   1  17 -13       19.69      -15.28    133.49 o 
   3  17 -13      246.70      325.96    149.60 o 
   5  17 -13       27.95        0.58    120.78 o 
  -2  18 -13      261.31      337.60    106.63 o 
   0  18 -13      166.25      205.76    160.32 o 
   4  18 -13      116.46       68.11    131.66 o 
   1  19 -13      547.96      571.51    203.10 o 
  -8   0 -12      353.70      390.93     93.43 o 
  -6   0 -12     1028.61     1053.24    103.86 o 
  -4   0 -12     2520.46     2578.91    133.68 o 
  -2   0 -12     6347.18     6567.01    334.15 o 
   0   0 -12    10055.76    10416.20    335.95 o 
   2   0 -12     7680.54     8287.66    315.75 o 
   4   0 -12       39.91       21.82     39.87 o 
   6   0 -12     3050.95     3132.35    244.67 o 
   8   0 -12     2839.94     2539.55    262.86 o 
  -7   1 -12      486.01      590.79     73.82 o 
  -5   1 -12     1812.47     2073.56     91.88 o 
  -3   1 -12     2825.49     2763.82     90.65 o 
  -1   1 -12     4782.43     4836.49    135.54 o 
   1   1 -12    18381.40    18263.89    630.87 o 
   3   1 -12       27.95       13.30     26.90 o 
   5   1 -12     2023.00     1935.74    104.76 o 
   7   1 -12     3828.62     3566.36    205.59 o 
   9   1 -12      399.89      323.61    112.60 o 
  -8   2 -12      125.23      178.52     58.61 o 
  -6   2 -12     1792.04     1962.38     95.57 o 
  -4   2 -12     1134.62     1311.04     86.80 o 
  -2   2 -12     1117.69     1087.68     56.95 o 
   0   2 -12     4049.43     4119.05    104.25 o 
   2   2 -12     4604.31     4651.41    152.30 o 
   4   2 -12     1274.68     1393.98     89.23 o 
   6   2 -12      794.03      632.13    134.53 o 
   8   2 -12     2739.95     2885.49    186.88 o 
  10   2 -12       34.18      348.89    139.89 o 
  -7   3 -12      130.97       99.53     49.46 o 
  -5   3 -12     4050.22     4227.62    129.21 o 
  -3   3 -12      759.09      753.82     61.38 o 
  -1   3 -12     1139.59     1187.28     78.06 o 
   1   3 -12     9972.78    10109.76    271.26 o 
   3   3 -12     1719.67     1650.20     93.89 o 
   5   3 -12      546.52      499.92     71.55 o 
   7   3 -12     4945.30     4632.57    240.25 o 
  -8   4 -12      285.46      311.58     78.30 o 
  -6   4 -12     1284.68     1405.44     94.83 o 
  -4   4 -12     1829.19     1783.05     78.79 o 
  -2   4 -12     1105.97     1071.94     58.01 o 
   0   4 -12     1227.07     1268.93     62.44 o 
   2   4 -12     5992.15     5959.17    174.40 o 
   4   4 -12     1053.61     1042.61     80.58 o 
   6   4 -12     2032.06     1980.07    113.47 o 
  -7   5 -12       83.56      101.43     61.58 o 
  -5   5 -12     1854.90     2120.30     91.84 o 
  -3   5 -12     1385.86     1409.38     66.72 o 
  -1   5 -12      818.24      719.92     51.80 o 
   1   5 -12     2874.12     2971.20     95.44 o 
   3   5 -12     4098.37     4012.27    156.20 o 
   5   5 -12      482.28      479.81     65.24 o 
   7   5 -12     1639.69     1635.08    224.33 o 
  -8   6 -12      232.23      154.99     91.27 o 
  -6   6 -12      581.57      595.81     78.13 o 
  -4   6 -12     4139.93     4104.49    122.60 o 
  -2   6 -12      282.84      258.90     35.97 o 
   0   6 -12     2069.88     2130.24     81.40 o 
   2   6 -12     5098.28     5606.06    168.08 o 
   4   6 -12      511.38      652.89     66.38 o 
   6   6 -12     1320.50     1389.85    100.50 o 
  -7   7 -12       19.46       62.93     57.35 o 
  -5   7 -12      450.12      458.27     57.84 o 
  -3   7 -12     1835.99     1914.33     80.20 o 
  -1   7 -12      832.05      737.33     54.65 o 
   1   7 -12     1147.95     1178.01     63.26 o 
   3   7 -12      366.35      320.35     57.10 o 
   5   7 -12      335.92      378.42     57.65 o 
  -6   8 -12      168.54       97.77     53.72 o 
  -4   8 -12      146.75       96.41     38.17 o 
  -2   8 -12      530.70      560.95     51.14 o 
   0   8 -12      350.46      300.66     40.45 o 
   2   8 -12      298.49      254.10     49.97 o 
   4   8 -12        4.42      -31.17     40.52 o 
  -7   9 -12       11.07     -102.11     72.75 o 
  -5   9 -12      560.66      620.88     96.38 o 
  -3   9 -12      140.55      112.21     41.31 o 
  -1   9 -12     1394.53     1235.06     69.72 o 
   1   9 -12       10.77        8.34     28.99 o 
   3   9 -12      183.57      213.03     50.32 o 
   5   9 -12       80.78       95.44     91.87 o 
  -6  10 -12      531.65      543.91     96.95 o 
  -4  10 -12      466.68      535.11     83.59 o 
  -2  10 -12      195.40      252.04     42.15 o 
   0  10 -12       82.60       48.66     31.00 o 
   2  10 -12      201.61      197.92     43.21 o 
   4  10 -12       14.65       51.92     86.47 o 
  -7  11 -12       91.80      154.29    129.04 o 
  -5  11 -12      571.28      637.98    102.25 o 
  -3  11 -12      684.93      652.07     87.38 o 
  -1  11 -12      557.61      655.98     58.28 o 
   1  11 -12     1657.66     1692.18     86.68 o 
   3  11 -12      232.66      113.15    104.87 o 
   5  11 -12      188.29        4.90     98.35 o 
  -6  12 -12       93.37      178.01     74.57 o 
  -4  12 -12      452.05      570.29     91.48 o 
  -2  12 -12      172.63      192.29     60.94 o 
   0  12 -12      108.26      117.96     39.99 o 
   2  12 -12      398.58      451.62     58.96 o 
   4  12 -12        0.89      -20.35     81.41 o 
  -5  13 -12      135.27      283.17     80.53 o 
  -3  13 -12      214.47      143.64     64.27 o 
  -1  13 -12     3315.49     3857.36    264.02 o 
   1  13 -12      328.06      437.17     57.00 o 
   3  13 -12      110.64       38.12     92.79 o 
   5  13 -12       17.52     -119.14     88.84 o 
  -4  14 -12      284.71      348.78     90.65 o 
  -2  14 -12      986.46     1266.83    119.00 o 
   0  14 -12     1008.04     1154.91     84.11 o 
   2  14 -12      808.15      823.61    188.06 o 
   4  14 -12      516.06      367.74    140.14 o 
  -5  15 -12      231.64      263.26     88.43 o 
  -3  15 -12      159.82      140.80     74.01 o 
  -1  15 -12     1446.17     1898.49    192.49 o 
   1  15 -12     1349.27     1313.48    282.04 o 
   3  15 -12      534.89      338.58    143.54 o 
   5  15 -12      843.89      452.23    158.41 o 
  -4  16 -12      162.25      155.42     77.73 o 
  -2  16 -12      877.90     1039.52    124.60 o 
   0  16 -12     1034.04      983.92    182.99 o 
   2  16 -12      998.44      882.87    126.54 o 
   4  16 -12      234.53      391.42    152.76 o 
  -3  17 -12      683.35      790.56    117.83 o 
  -1  17 -12      901.05     1089.39    151.86 o 
   1  17 -12     1371.92     1541.93    221.43 o 
   3  17 -12       71.70      264.82    150.52 o 
   5  17 -12       67.18      -77.25    103.01 o 
  -2  18 -12       20.52      -28.91     75.00 o 
   0  18 -12      527.10      465.68    175.11 o 
   2  18 -12      388.32      120.78    147.44 o 
   4  18 -12      129.03      -41.45    120.04 o 
  -1  19 -12      107.76      196.04    167.30 o 
   1  19 -12      676.20      916.42    212.96 o 
   0  20 -12      328.57      526.40    191.14 o 
   2  20 -12      819.75     1087.04    217.44 o 
  -7   1 -11      327.58      260.82     47.64 o 
  -5   1 -11      810.50      879.22     60.34 o 
  -3   1 -11      145.63      121.60     31.03 o 
  -1   1 -11      390.18      333.37     33.30 o 
   1   1 -11     2019.36     2137.61     84.78 o 
   3   1 -11      227.58      236.96     35.89 o 
   5   1 -11      228.56      204.16     56.16 o 
   7   1 -11      372.91      390.29     80.89 o 
   9   1 -11      453.94      373.56    149.85 o 
  -8   2 -11      737.80      806.31    114.48 o 
  -6   2 -11       56.36       47.71     31.66 o 
  -4   2 -11     1067.95     1149.21     62.95 o 
  -2   2 -11     2040.34     1966.29     84.80 o 
   0   2 -11     3795.87     4150.00    101.11 o 
   2   2 -11      923.39      934.74     59.82 o 
   4   2 -11      708.59      664.01     64.38 o 
   6   2 -11     3901.69     4016.04    200.28 o 
   8   2 -11      641.22      664.46    148.94 o 
  -7   3 -11      482.03      469.81     59.14 o 
  -5   3 -11      454.28      439.67     48.95 o 
  -3   3 -11     1541.43     1569.04     68.91 o 
  -1   3 -11     7985.92     8036.33    171.13 o 
   1   3 -11     2784.79     2835.79    104.05 o 
   3   3 -11     1889.91     1811.14     96.54 o 
   5   3 -11     2152.37     2307.96    109.79 o 
   7   3 -11     1022.22      911.69    147.78 o 
  -8   4 -11     1176.76     1151.18    104.22 o 
  -6   4 -11      925.01     1005.21     70.29 o 
  -4   4 -11      675.90      640.53     51.01 o 
  -2   4 -11     1423.98     1464.27     72.49 o 
   0   4 -11     3341.60     3420.65    101.01 o 
   2   4 -11     4439.18     4731.32    147.88 o 
   4   4 -11     3801.04     3965.06    158.24 o 
   6   4 -11     3122.52     3107.41    137.04 o 
  -7   5 -11      354.47      422.74     69.66 o 
  -5   5 -11     1297.24     1437.62     84.28 o 
  -3   5 -11      784.51      730.34     49.21 o 
  -1   5 -11     2457.35     2363.58     82.76 o 
   1   5 -11     2457.81     2556.16     94.89 o 
   3   5 -11     2453.04     2817.84    122.83 o 
   5   5 -11     3152.26     3338.35    138.84 o 
  -8   6 -11       42.78       93.56     81.92 o 
  -6   6 -11     3345.15     3332.36    153.88 o 
  -4   6 -11      783.25      773.57     55.10 o 
  -2   6 -11      854.30      839.21     52.23 o 
   0   6 -11     7055.95     6883.80    195.85 o 
   2   6 -11     4378.44     4590.59    137.54 o 
   4   6 -11     1900.95     1972.59    154.36 o 
   6   6 -11     2124.86     2187.11    184.15 o 
  -7   7 -11     1055.65     1188.88    102.83 o 
  -5   7 -11     5211.24     5426.69    165.44 o 
  -3   7 -11      112.96       66.93     29.05 o 
  -1   7 -11     1126.41     1185.02     63.62 o 
   1   7 -11    11039.68    11482.02    292.22 o 
   3   7 -11     2028.74     2205.26     88.63 o 
   5   7 -11      835.90      993.95     78.33 o 
  -8   8 -11      232.78      399.47     78.91 o 
  -6   8 -11     4714.72     5152.80    210.60 o 
  -4   8 -11      468.12      477.85     48.46 o 
  -2   8 -11      835.43      755.96     55.38 o 
   0   8 -11     4061.10     4136.62    123.38 o 
   2   8 -11     6554.45     6937.40    192.29 o 
   4   8 -11     1242.10     1160.41     83.05 o 
  -7   9 -11     1360.97     1478.44    118.45 o 
  -5   9 -11     2730.14     2620.00    175.87 o 
  -3   9 -11     2130.95     2201.69     93.67 o 
  -1   9 -11     1825.14     1700.69     77.53 o 
   1   9 -11     8376.68     8633.60    208.52 o 
   3   9 -11     1737.71     2015.11     88.80 o 
  -6  10 -11      774.03      999.55    115.00 o 
  -4  10 -11     1010.82     1167.61    109.86 o 
  -2  10 -11     1728.48     1798.46     82.79 o 
   0  10 -11     6780.35     7020.18    182.44 o 
   2  10 -11     1078.42     1084.66     71.92 o 
   4  10 -11     1534.00     1363.59    205.73 o 
  -7  11 -11      717.50      905.90    102.03 o 
  -5  11 -11      154.00       83.42     91.31 o 
  -3  11 -11      488.13      375.29     68.00 o 
  -1  11 -11     6237.51     6489.98    175.16 o 
   1  11 -11       86.43       83.71     31.74 o 
   3  11 -11     3195.48     3342.23    148.98 o 
  -6  12 -11       35.69      -28.08     45.41 o 
  -4  12 -11       29.94       10.47     51.98 o 
  -2  12 -11     1654.37     1824.71    124.49 o 
   0  12 -11     3006.62     3132.85    150.45 o 
   2  12 -11     3758.56     3956.54    145.13 o 
   4  12 -11     1840.70     1638.99    233.22 o 
  -5  13 -11      118.60      177.11     65.48 o 
  -3  13 -11       38.81       51.75     55.42 o 
  -1  13 -11     4901.64     5082.17    176.96 o 
   1  13 -11      103.04       88.94     42.09 o 
   3  13 -11     2008.53     2025.96    247.79 o 
  -6  14 -11       38.55       -9.51     53.82 o 
  -4  14 -11       20.19       25.19     69.02 o 
  -2  14 -11     1150.54     1325.00    116.30 o 
   0  14 -11     1306.83     1452.54     84.89 o 
   2  14 -11      250.99      132.22     72.71 o 
   4  14 -11      326.77      152.52    113.97 o 
  -5  15 -11       19.78       19.25     55.91 o 
  -3  15 -11       72.41       14.96     63.07 o 
  -1  15 -11      916.67     1035.87    109.05 o 
   1  15 -11     1035.48     1095.85    126.77 o 
   3  15 -11      430.63      389.30     94.78 o 
  -4  16 -11        3.05      -28.50     63.68 o 
  -2  16 -11      789.18      877.82    118.31 o 
   0  16 -11      192.98      317.73    133.82 o 
   2  16 -11      644.15      638.43    151.14 o 
   4  16 -11      202.44      -91.91     94.56 o 
  -3  17 -11       32.04      -28.00     67.13 o 
  -1  17 -11      482.45      581.54    124.44 o 
   1  17 -11      266.99      175.77    133.98 o 
   3  17 -11      220.16      235.40     96.23 o 
  -4  18 -11      244.14      238.98     96.85 o 
  -2  18 -11      942.73      936.77    125.24 o 
   0  18 -11       73.55      -85.43    117.81 o 
   2  18 -11      431.75      639.63    168.71 o 
   4  18 -11       14.49     -109.18    115.99 o 
  -3  19 -11      191.08      139.83    107.11 o 
  -1  19 -11       47.10       82.48    161.32 o 
   1  19 -11      256.48      320.23    160.57 o 
   3  19 -11      138.13     -179.50    136.74 o 
   0  20 -11      182.45      305.36    172.87 o 
   2  20 -11      370.26      377.55    176.27 o 
  -8   0 -10      106.49      113.92     61.65 o 
  -6   0 -10      356.95      425.56     99.46 o 
  -4   0 -10    14468.36    14678.74    431.23 o 
  -2   0 -10     6950.49     6824.04    212.56 o 
   0   0 -10     1932.26     2116.25    100.50 o 
   2   0 -10     8665.17     9087.01    342.06 o 
   4   0 -10     9902.47     9239.71    506.37 o 
   6   0 -10        5.66       51.67     60.39 o 
  -9   1 -10     1207.85     1437.90    105.24 o 
  -7   1 -10      199.52      180.15     45.18 o 
  -5   1 -10     2882.25     3019.67    102.62 o 
  -3   1 -10     9812.29     9692.28    210.90 o 
  -1   1 -10     2713.36     2671.87     78.57 o 
   1   1 -10     9171.57     9777.83    250.09 o 
   3   1 -10     4859.46     4747.66    143.76 o 
   5   1 -10     5131.95     5236.26    229.88 o 
   7   1 -10      876.72      929.46    147.62 o 
  -8   2 -10      378.53      359.27     55.51 o 
  -6   2 -10      626.03      704.54     56.71 o 
  -4   2 -10     8612.78     8648.98    197.41 o 
  -2   2 -10     2553.96     2532.32     77.73 o 
   0   2 -10     1455.28     1411.79     50.49 o 
   2   2 -10    10959.77    11360.85    286.56 o 
   4   2 -10     1416.40     1550.88     87.32 o 
   6   2 -10      237.22      243.30     86.30 o 
   8   2 -10     2945.31     2728.18    250.82 o 
  -9   3 -10      123.01      205.89     69.89 o 
  -7   3 -10      196.45      189.99     44.02 o 
  -5   3 -10     5432.51     5574.98    150.02 o 
  -3   3 -10     2613.89     2700.47     86.78 o 
  -1   3 -10     1925.74     2089.81     65.41 o 
   1   3 -10     3727.78     3425.08    111.80 o 
   3   3 -10     4509.07     4775.49    165.88 o 
   5   3 -10      125.40      141.58     39.36 o 
   7   3 -10     2240.39     2129.16    203.08 o 
  -8   4 -10      313.59      255.80     63.09 o 
  -6   4 -10     1534.64     1687.83     84.21 o 
  -4   4 -10     5413.25     5451.74    141.80 o 
  -2   4 -10       38.44       20.92     19.46 o 
   0   4 -10      333.67      369.29     34.38 o 
   2   4 -10    18232.62    18723.82    506.85 o 
   4   4 -10     1289.53     1375.25     85.65 o 
   6   4 -10       70.32      106.00     70.77 o 
  -9   5 -10      105.83      160.75    124.25 o 
  -7   5 -10      306.11      405.22     70.51 o 
  -5   5 -10     2809.85     2815.76     99.46 o 
  -3   5 -10       36.94       48.75     23.30 o 
  -1   5 -10     2082.36     2186.79     77.98 o 
   1   5 -10    12059.73    12451.57    268.18 o 
   3   5 -10     4491.76     4765.10    165.32 o 
   5   5 -10     1473.54     1676.41    105.11 o 
  -8   6 -10       33.82       26.23     47.49 o 
  -6   6 -10      921.97      919.48    115.33 o 
  -4   6 -10     2084.24     2030.93     79.04 o 
  -2   6 -10      757.77      645.14     44.72 o 
   0   6 -10      148.04      177.81     30.22 o 
   2   6 -10     5718.33     5856.67    160.57 o 
   4   6 -10      721.44      656.99     64.88 o 
   6   6 -10      612.74      317.98     95.78 o 
  -7   7 -10       84.13       47.54     45.54 o 
  -5   7 -10      461.13      564.15     57.60 o 
  -3   7 -10      182.00      169.72     32.07 o 
  -1   7 -10     1732.19     1768.78     72.40 o 
   1   7 -10     2285.39     2296.04     80.12 o 
   3   7 -10      697.28      659.61     51.16 o 
   5   7 -10      300.33      306.17     56.54 o 
  -8   8 -10      130.11      236.68     88.98 o 
  -6   8 -10      384.14      446.06     60.66 o 
  -4   8 -10      318.33      279.99     39.09 o 
  -2   8 -10     1087.81     1063.74     63.76 o 
   0   8 -10       24.82       59.51     24.38 o 
   2   8 -10     1508.16     1601.06     75.04 o 
   4   8 -10      434.48      411.41     49.13 o 
  -7   9 -10      447.63      429.84     70.20 o 
  -5   9 -10     1291.56     1313.77    154.88 o 
  -3   9 -10     1295.48     1332.93     72.24 o 
  -1   9 -10      324.99      306.90     44.73 o 
   1   9 -10     2438.83     2559.78     99.36 o 
   3   9 -10      260.90      250.93     40.09 o 
  -8  10 -10      203.38      249.65     75.02 o 
  -6  10 -10     1477.34     1729.96    117.49 o 
  -4  10 -10      224.61      178.29     46.41 o 
  -2  10 -10     2670.55     2524.97     94.89 o 
   0  10 -10     2383.40     2235.64     86.60 o 
   2  10 -10     2019.50     1998.46     90.38 o 
   4  10 -10     2824.86     3362.90    231.72 o 
  -7  11 -10      151.08      135.42     60.18 o 
  -5  11 -10     1510.60     1422.92    107.20 o 
  -3  11 -10     1669.12     1841.58    139.06 o 
  -1  11 -10     1078.22      968.10     62.42 o 
   1  11 -10     4573.06     4671.85    210.41 o 
   3  11 -10      994.24     1039.04     83.07 o 
  -6  12 -10      662.58      508.89     83.70 o 
  -4  12 -10     1183.62     1187.15     96.15 o 
  -2  12 -10      253.38      213.18     54.74 o 
   0  12 -10     1592.86     1794.91     84.17 o 
   2  12 -10      863.26      809.42    105.03 o 
   4  12 -10      338.09      502.40    112.56 o 
  -7  13 -10       94.90       87.08     72.35 o 
  -5  13 -10      899.78      902.30    140.58 o 
  -3  13 -10     1388.78     1669.99    202.55 o 
  -1  13 -10       47.68       17.57     37.34 o 
   1  13 -10     1474.12     1479.99     89.51 o 
   3  13 -10     1670.01     1706.65    202.46 o 
  -6  14 -10       22.92      -33.04     52.01 o 
  -4  14 -10      960.13      976.23    106.15 o 
  -2  14 -10     2235.37     2443.50    235.71 o 
   0  14 -10      106.05      121.05     41.31 o 
   2  14 -10     1166.38      994.33    119.30 o 
   4  14 -10      552.79      558.96    132.66 o 
  -5  15 -10      219.60      141.25     64.61 o 
  -3  15 -10     2605.19     2576.33    352.28 o 
  -1  15 -10     1313.94     1393.27    117.22 o 
   1  15 -10      510.25      388.86     91.75 o 
   3  15 -10      672.35      720.32    109.48 o 
  -4  16 -10      994.44     1070.02    106.70 o 
  -2  16 -10     2058.63     2086.34    245.73 o 
   0  16 -10     1089.14     1099.74    182.65 o 
   2  16 -10      452.33      352.24     92.46 o 
   4  16 -10      281.54      408.28    138.64 o 
  -5  17 -10      253.58      222.71     71.61 o 
  -3  17 -10      667.77      837.14    119.62 o 
  -1  17 -10      218.25      299.40    102.49 o 
   1  17 -10      946.78     1105.55    188.13 o 
   3  17 -10      730.52      781.34    122.96 o 
  -4  18 -10      458.03      533.68    105.82 o 
  -2  18 -10      417.58      267.67     91.82 o 
   0  18 -10      319.92      155.17    136.23 o 
   2  18 -10      275.45      175.60    133.32 o 
   4  18 -10      304.14      357.28    144.37 o 
  -3  19 -10       41.42      156.67     92.84 o 
  -1  19 -10      163.29       59.40    134.66 o 
   1  19 -10      791.76      776.69    188.07 o 
   3  19 -10      429.51      343.99    153.84 o 
  -2  20 -10      162.57      118.12    170.87 o 
   0  20 -10      344.69      218.97    164.31 o 
   2  20 -10     1035.63     1013.81    211.55 o 
   4  20 -10       11.38       67.03    136.07 o 
   1  21 -10      395.60      479.22    181.67 o 
  -9   1  -9       76.19       46.23     51.67 o 
  -7   1  -9      115.99      126.58     38.13 o 
  -5   1  -9     1620.74     1588.42     75.98 o 
  -3   1  -9     3166.26     3049.54     90.25 o 
  -1   1  -9      379.07      390.83     37.25 o 
   1   1  -9     2679.25     2924.75     96.15 o 
   3   1  -9       41.65       52.51     25.29 o 
   5   1  -9      747.04      866.70     90.83 o 
  -8   2  -9       75.43      109.65     39.96 o 
  -6   2  -9     1272.26     1358.69     72.98 o 
  -4   2  -9     3896.50     3737.67    106.78 o 
  -2   2  -9      834.42      778.56     43.55 o 
   0   2  -9     2523.08     2749.57     73.01 o 
   2   2  -9      407.43      374.12     37.85 o 
   4   2  -9     2243.10     2244.88    127.33 o 
   6   2  -9     1969.90     1901.01    175.85 o 
  -9   3  -9      514.81      471.10     81.07 o 
  -7   3  -9        1.36      -14.16     29.77 o 
  -5   3  -9      593.12      561.97     48.57 o 
  -3   3  -9     5995.07     5674.97    136.77 o 
  -1   3  -9      419.43      469.30     33.67 o 
   1   3  -9      963.22      988.48     50.34 o 
   3   3  -9     3377.35     3412.45    133.96 o 
   5   3  -9     2082.38     2175.99    171.69 o 
   7   3  -9      875.13      911.28    143.05 o 
  -8   4  -9       87.59       80.44     46.32 o 
  -6   4  -9      230.47      182.97     35.72 o 
  -4   4  -9     2285.23     2148.44     78.31 o 
  -2   4  -9     1237.07     1318.21     55.31 o 
   0   4  -9     1503.99     1416.67     73.09 o 
   2   4  -9     1844.33     1703.66     81.42 o 
   4   4  -9     3540.49     3704.84    139.90 o 
   6   4  -9     1395.76     1420.71    151.10 o 
  -9   5  -9      500.46      569.50     95.38 o 
  -7   5  -9      794.12      910.74     74.95 o 
  -5   5  -9     1525.56     1498.77     66.40 o 
  -3   5  -9      302.65      300.13     34.32 o 
  -1   5  -9     1386.67     1205.06     55.43 o 
   1   5  -9     5537.12     5902.12    144.10 o 
   3   5  -9     6176.39     6554.48    207.15 o 
   5   5  -9      646.79      629.96     53.22 o 
  -8   6  -9      125.89      153.69     50.84 o 
  -6   6  -9     5909.37     6063.36    180.91 o 
  -4   6  -9     1520.20     1471.15     62.28 o 
  -2   6  -9     2220.20     2295.82     92.11 o 
   0   6  -9     7998.53     8128.63    186.71 o 
   2   6  -9     6181.22     6063.17    162.05 o 
   4   6  -9     1420.15     1369.50     78.69 o 
   6   6  -9      253.38      302.78     84.31 o 
  -9   7  -9      225.43      268.07     67.66 o 
  -7   7  -9     3272.65     3058.36    128.72 o 
  -5   7  -9     2983.81     3083.36    102.14 o 
  -3   7  -9     1550.00     1691.69     99.74 o 
  -1   7  -9     1456.40     1356.02     61.25 o 
   1   7  -9    17223.84    18184.49    416.31 o 
   3   7  -9     3228.43     3420.79    113.36 o 
   5   7  -9      936.12      933.65     67.07 o 
  -8   8  -9      423.64      477.25     72.31 o 
  -6   8  -9     5899.19     5822.85    179.38 o 
  -4   8  -9      479.92      520.50     59.39 o 
  -2   8  -9     1242.92     1181.17     62.12 o 
   0   8  -9    13967.49    13270.96    289.96 o 
   2   8  -9     8634.82     8750.83    220.18 o 
   4   8  -9     3367.57     3539.84    143.99 o 
  -7   9  -9     1576.71     1602.45    102.01 o 
  -5   9  -9     2673.07     2553.11    125.24 o 
  -3   9  -9     1137.30     1171.87     58.82 o 
  -1   9  -9     1742.19     1803.55     72.32 o 
   1   9  -9    13169.02    13844.49    366.31 o 
   3   9  -9      105.11       70.01     33.78 o 
   5   9  -9     1091.54     1193.48    144.38 o 
  -8  10  -9      236.11      330.69     92.52 o 
  -6  10  -9     1998.21     1831.95    117.82 o 
  -4  10  -9      806.21      781.60     75.40 o 
  -2  10  -9      635.37      698.56     52.23 o 
   0  10  -9     4494.87     4591.56    129.58 o 
   2  10  -9     3076.82     3179.76    113.11 o 
   4  10  -9     1669.60     1932.97    179.58 o 
   6  10  -9     1273.90     1508.64    168.21 o 
  -7  11  -9      174.06      263.10     65.86 o 
  -5  11  -9     2236.61     2460.51    188.96 o 
  -3  11  -9      695.23      805.48     74.11 o 
  -1  11  -9     2414.01     2336.42     93.86 o 
   1  11  -9     1026.28      977.12     73.09 o 
   3  11  -9     2507.40     2805.83    432.85 o 
   5  11  -9     1230.50     1069.94    150.77 o 
  -6  12  -9       50.08        9.32     50.28 o 
  -4  12  -9      544.87      559.02     73.64 o 
  -2  12  -9     2171.49     2198.87    167.46 o 
   0  12  -9     1217.55     1315.80     70.51 o 
   2  12  -9     1052.75     1172.49    108.51 o 
   4  12  -9     2188.56     2258.02    201.00 o 
   6  12  -9     1565.77     1581.20    189.46 o 
  -7  13  -9      108.58       91.22     56.75 o 
  -5  13  -9      501.82      336.67     80.37 o 
  -3  13  -9      694.37      709.17     84.52 o 
  -1  13  -9     1038.92      945.91     73.45 o 
   1  13  -9      722.14      634.38     62.62 o 
   3  13  -9      864.12     1001.94    142.80 o 
   5  13  -9     1483.99     1441.89    183.15 o 
  -6  14  -9      136.88      231.72     64.68 o 
  -4  14  -9      347.84      351.99     68.57 o 
  -2  14  -9     2965.57     3212.21    162.50 o 
   0  14  -9      890.00      966.89     76.60 o 
   2  14  -9       48.52       22.57     63.06 o 
   4  14  -9      201.73      285.67    111.06 o 
   6  14  -9     1109.11     1179.20    191.62 o 
  -5  15  -9       39.47       53.66     54.59 o 
  -3  15  -9      530.36      456.10     70.77 o 
  -1  15  -9      738.80      697.54     89.83 o 
   1  15  -9      168.32      110.71     73.72 o 
   3  15  -9      351.17      425.06    123.61 o 
   5  15  -9      585.29      496.83    145.78 o 
  -6  16  -9      386.93      429.33     89.11 o 
  -4  16  -9      516.71      657.58     91.01 o 
  -2  16  -9      138.57       28.62     74.54 o 
   0  16  -9      342.96      523.24    140.14 o 
   2  16  -9      260.09      280.54     88.07 o 
   4  16  -9      143.33      184.91    126.93 o 
   6  16  -9      939.94      894.01    190.38 o 
  -5  17  -9      338.27      206.38     71.33 o 
  -3  17  -9      537.09      511.30    119.87 o 
  -1  17  -9      393.60      323.34    100.62 o 
   1  17  -9      717.32      536.37    144.04 o 
   3  17  -9      231.56      244.22    122.69 o 
   5  17  -9      381.22      360.52    148.36 o 
  -4  18  -9       97.32      104.47     65.91 o 
  -2  18  -9      130.55      151.48     82.02 o 
   0  18  -9      653.72      585.80    164.39 o 
   2  18  -9      743.04      719.79    172.45 o 
   4  18  -9      285.81      242.56    146.94 o 
  -3  19  -9      686.61      818.73    130.15 o 
  -1  19  -9       22.28     -109.92    129.60 o 
   1  19  -9       98.65      314.08    144.45 o 
   3  19  -9      224.50      444.66    154.51 o 
   5  19  -9      155.53      303.94    165.89 o 
  -2  20  -9       32.81      -21.01    163.39 o 
   0  20  -9       14.48      111.06    139.97 o 
   2  20  -9      246.53      167.88    152.10 o 
   4  20  -9       15.95       14.04    145.20 o 
  -1  21  -9       67.41       26.42    157.25 o 
   1  21  -9      267.86      210.41    164.22 o 
   3  21  -9       83.25       62.30    147.86 o 
  -8   0  -8      420.05      475.12     78.01 o 
  -6   0  -8      950.93     1009.73     88.65 o 
  -4   0  -8    16792.10    15342.96    450.75 o 
  -2   0  -8    18537.79    18316.61    473.28 o 
   0   0  -8     7985.75     8608.32    243.26 o 
   2   0  -8     9696.65     9849.95    335.29 o 
   4   0  -8    23146.26    22782.07   1055.24 o 
  -9   1  -8     1523.10     1691.67    105.23 o 
  -7   1  -8      612.93      614.08     57.16 o 
  -5   1  -8     2082.57     2059.94     79.42 o 
  -3   1  -8    32427.95    30812.66    564.96 o 
  -1   1  -8       92.22      115.71     19.47 o 
   1   1  -8     3776.71     4484.42    127.70 o 
   3   1  -8    17458.62    17295.70    600.63 o 
   5   1  -8     4088.24     3914.44    256.46 o 
  -8   2  -8      462.01      458.78     49.41 o 
  -6   2  -8      119.27      114.05     31.88 o 
  -4   2  -8    10248.97    10016.52    216.05 o 
  -2   2  -8     2065.05     1885.44     61.03 o 
   0   2  -8     7265.58     7841.93    156.15 o 
   2   2  -8     8876.77     8777.79    257.71 o 
   4   2  -8    12996.37    13248.29    650.25 o 
   6   2  -8      403.09      406.12     96.69 o 
  -9   3  -8      618.58      555.56     76.85 o 
  -7   3  -8      159.71      205.06     37.02 o 
  -5   3  -8     4867.77     4902.01    120.93 o 
  -3   3  -8     2732.57     2433.84     76.81 o 
  -1   3  -8     5577.60     5840.77    131.46 o 
   1   3  -8      751.86      721.32     37.19 o 
   3   3  -8     4137.24     3961.86    141.07 o 
   5   3  -8     4966.28     4947.88    187.05 o 
   7   3  -8      377.18      541.85    114.71 o 
  -8   4  -8      382.99      503.09     83.96 o 
  -6   4  -8      888.31      861.32     55.33 o 
  -4   4  -8     4598.08     4613.27    112.50 o 
  -2   4  -8      718.84      657.97     39.08 o 
   0   4  -8     9920.48    10098.85    213.42 o 
   2   4  -8     2317.25     2397.88     78.37 o 
   4   4  -8     6642.60     6718.52    252.01 o 
   6   4  -8     1246.09     1225.77    102.99 o 
  -9   5  -8      359.93      445.22     72.03 o 
  -7   5  -8      428.91      534.38     62.30 o 
  -5   5  -8     1954.84     2035.40     72.97 o 
  -3   5  -8     1262.03     1396.20     58.15 o 
  -1   5  -8     3983.84     4066.87    110.16 o 
   1   5  -8     5821.98     5798.02    151.29 o 
   3   5  -8     5108.32     5456.72    211.33 o 
   5   5  -8       84.24       78.71     31.05 o 
  -8   6  -8      229.13      300.90     55.78 o 
  -6   6  -8      736.17      836.65    113.29 o 
  -4   6  -8     1355.95     1213.21     54.84 o 
  -2   6  -8      133.63      147.15     25.00 o 
   0   6  -8     4988.76     4860.32    122.22 o 
   2   6  -8     2718.92     2662.88     89.31 o 
   4   6  -8      599.31      517.47     47.75 o 
   6   6  -8     1087.24     1039.72     84.97 o 
  -9   7  -8       45.08      105.76     58.14 o 
  -7   7  -8      319.58      343.15     64.00 o 
  -5   7  -8      208.81      179.13     34.60 o 
  -3   7  -8     1026.62     1024.15     48.64 o 
  -1   7  -8      516.07      639.29     61.06 o 
   1   7  -8     1674.26     1695.80     70.97 o 
   3   7  -8     1051.20     1057.72     75.73 o 
   5   7  -8     1324.54     1380.26     90.55 o 
   7   7  -8      388.68      383.11    105.75 o 
  -8   8  -8      191.64      146.96     54.00 o 
  -6   8  -8       51.04       53.41     36.66 o 
  -4   8  -8      854.89      825.92     53.65 o 
  -2   8  -8      947.10     1026.95     50.00 o 
   0   8  -8     1536.22     1532.28     62.07 o 
   2   8  -8     4505.08     4735.31    136.36 o 
   4   8  -8      629.70      642.34     78.96 o 
   6   8  -8      506.91      453.97    100.51 o 
  -9   9  -8      171.83      100.51     80.12 o 
  -7   9  -8      123.10       86.97     47.18 o 
  -5   9  -8      362.70      336.30     58.95 o 
  -3   9  -8     1877.16     1924.61     70.89 o 
  -1   9  -8     1394.79     1506.34     80.53 o 
   1   9  -8     3543.85     3581.62    117.27 o 
   3   9  -8     1389.24     1630.07    229.98 o 
   5   9  -8     1135.20     1304.56    144.79 o 
  -8  10  -8      259.99      256.34     70.63 o 
  -6  10  -8     1288.77     1246.34    126.16 o 
  -4  10  -8      281.27      280.06     53.06 o 
  -2  10  -8      443.03      450.86     38.23 o 
   0  10  -8     1997.23     2089.89    117.03 o 
   2  10  -8     1694.11     1619.03     84.67 o 
   4  10  -8     3474.97     3780.35    250.40 o 
   6  10  -8       62.57       79.66     89.88 o 
  -7  11  -8      301.76      332.00    111.96 o 
  -5  11  -8      656.56      739.15     80.31 o 
  -3  11  -8      153.52      107.78     43.27 o 
  -1  11  -8       79.66       69.49     27.05 o 
   1  11  -8     3484.63     3593.45    159.17 o 
   3  11  -8      582.13      696.77    119.37 o 
   5  11  -8      719.58      701.59    128.51 o 
   7  11  -8     1981.23     1576.63    195.61 o 
  -8  12  -8       66.65        1.49     59.84 o 
  -6  12  -8      330.39      289.61     66.68 o 
  -4  12  -8      682.49      605.80     73.11 o 
  -2  12  -8     1108.30     1181.39     81.88 o 
   0  12  -8     1350.96     1363.30     85.01 o 
   2  12  -8     2022.78     2192.76    131.53 o 
   4  12  -8     1041.96     1173.97    153.43 o 
   6  12  -8       30.95       97.52     98.18 o 
  -7  13  -8      161.91       58.09     89.04 o 
  -5  13  -8     1374.21     1448.26    143.14 o 
  -3  13  -8     3992.87     4027.89    155.50 o 
  -1  13  -8      580.91      610.69     61.35 o 
   1  13  -8      524.14      545.96     57.81 o 
   3  13  -8     2715.18     2727.02    224.75 o 
   5  13  -8       16.01       -1.83     95.78 o 
   7  13  -8      224.30      242.97    130.17 o 
  -6  14  -8       17.59       55.91     53.37 o 
  -4  14  -8     3802.20     3447.39    154.31 o 
  -2  14  -8      429.47      527.04     65.82 o 
   0  14  -8     1595.79     1629.81     93.51 o 
   2  14  -8      577.30      682.90    124.52 o 
   4  14  -8     2365.93     2585.63    226.66 o 
   6  14  -8      128.27      101.92    116.13 o 
  -7  15  -8      207.06      393.29     83.34 o 
  -5  15  -8      842.30      878.61     96.96 o 
  -3  15  -8     4436.28     4520.23    176.37 o 
  -1  15  -8      150.76      176.68     56.93 o 
   1  15  -8       82.78       12.13     76.47 o 
   3  15  -8     2479.62     2577.41    238.11 o 
   5  15  -8      416.92      363.17    134.15 o 
   7  15  -8      190.74      225.69    162.81 o 
  -6  16  -8       29.96       73.48     62.35 o 
  -4  16  -8     2198.90     2186.83    135.20 o 
  -2  16  -8     1381.62     1414.81    101.99 o 
   0  16  -8       61.02      104.59    101.26 o 
   2  16  -8     1426.18     1841.65    200.84 o 
   4  16  -8     1788.88     1593.07    206.07 o 
   6  16  -8       55.74       80.66    131.91 o 
  -5  17  -8      809.15      969.48    159.31 o 
  -3  17  -8     1598.32     1985.88    127.19 o 
  -1  17  -8      380.34      397.80    105.63 o 
   1  17  -8      161.84       68.53    103.84 o 
   3  17  -8     1266.02     1705.40    211.71 o 
   5  17  -8      393.15      358.94    148.61 o 
  -4  18  -8      170.85      220.52     72.68 o 
  -2  18  -8      452.71      538.70    101.08 o 
   0  18  -8      596.87      916.59    176.51 o 
   2  18  -8      779.59     1114.10    188.05 o 
   4  18  -8      663.53      501.07    160.90 o 
   6  18  -8      307.61      185.83    169.21 o 
  -3  19  -8      361.82      609.57    116.86 o 
  -1  19  -8      508.86      498.08    173.86 o 
   1  19  -8      587.52      525.15    162.64 o 
   3  19  -8      616.02      671.36    166.89 o 
   5  19  -8      556.92      326.79    169.63 o 
  -2  20  -8      355.50      494.34    191.80 o 
   0  20  -8      761.92      972.96    197.68 o 
   2  20  -8      129.61        6.72    129.92 o 
   4  20  -8      128.80      229.69    155.84 o 
  -1  21  -8      527.70      528.31    199.62 o 
   1  21  -8      519.93      655.99    187.32 o 
   3  21  -8       22.66      189.48    151.02 o 
   0  22  -8       63.45      292.07    175.44 o 
   2  22  -8      352.87      241.39    183.92 o 
  -9   1  -7       45.15       66.41     44.72 o 
  -7   1  -7      506.79      432.41     44.10 o 
  -5   1  -7     1478.24     1536.67     71.74 o 
  -3   1  -7     1204.14     1061.42     48.82 o 
  -1   1  -7     3300.94     3406.77     89.84 o 
   1   1  -7      823.86      921.20    153.35 o 
   3   1  -7     4155.85     4323.17    181.92 o 
 -10   2  -7      797.65      829.36     96.14 o 
  -8   2  -7     1150.00     1010.83     66.28 o 
  -6   2  -7      502.65      506.85     43.54 o 
  -4   2  -7     8145.35     7585.13    157.52 o 
  -2   2  -7     2313.56     2272.82     65.74 o 
   0   2  -7     2438.60     2493.76     77.45 o 
   2   2  -7     1844.09     1991.75    101.59 o 
   4   2  -7     3520.89     3837.89    225.16 o 
  -9   3  -7      182.22      157.19     63.03 o 
  -7   3  -7      578.83      624.17     67.05 o 
  -5   3  -7     2265.15     2081.16     70.82 o 
  -3   3  -7     3119.23     2643.03     78.37 o 
  -1   3  -7     7783.83     8045.59    234.09 o 
   1   3  -7     2028.82     2062.68     76.65 o 
   3   3  -7    21512.47    21829.03    988.65 o 
   5   3  -7      897.64      892.84    111.42 o 
 -10   4  -7     1061.31     1105.00    108.06 o 
  -8   4  -7      237.73      234.59     51.89 o 
  -6   4  -7      400.96      423.54     40.58 o 
  -4   4  -7     8448.69     7979.93    164.38 o 
  -2   4  -7     1550.52     1523.53     53.72 o 
   0   4  -7     4066.45     4406.93    137.03 o 
   2   4  -7    17484.88    17624.58    463.97 o 
   4   4  -7     1407.04     1385.57     78.34 o 
   6   4  -7      273.61      318.98     81.32 o 
  -9   5  -7      496.01      583.42     83.19 o 
  -7   5  -7      226.06      256.00     48.36 o 
  -5   5  -7     1815.83     1711.15     81.06 o 
  -3   5  -7     3300.17     3079.50     89.79 o 
  -1   5  -7     3505.84     3756.85    112.27 o 
   1   5  -7     1731.98     1604.98     69.99 o 
   3   5  -7     2861.26     2734.91    117.73 o 
   5   5  -7     3544.70     3829.79    267.88 o 
  -8   6  -7     1556.00     1504.78     98.19 o 
  -6   6  -7      113.54       96.58     34.98 o 
  -4   6  -7     3268.09     3158.25     84.51 o 
  -2   6  -7     7347.62     7375.42    158.98 o 
   0   6  -7    10027.29     9737.08    214.22 o 
   2   6  -7     3053.31     3164.92    124.59 o 
   4   6  -7     1193.47     1109.89     78.33 o 
   6   6  -7     1498.68     1322.47    278.63 o 
   8   6  -7     1325.40     1416.98    178.67 o 
  -9   7  -7      230.13      214.18     70.17 o 
  -7   7  -7     1811.50     1946.90    102.75 o 
  -5   7  -7     2186.45     2248.74     82.29 o 
  -3   7  -7     2107.30     2035.49     75.23 o 
  -1   7  -7     5304.68     4808.99    152.63 o 
   1   7  -7     9917.00     9908.54    277.17 o 
   3   7  -7     3202.91     3309.48    139.02 o 
   5   7  -7     2502.84     2793.65    138.94 o 
  -8   8  -7     1810.23     1701.57    121.31 o 
  -6   8  -7     1261.04     1250.50     81.05 o 
  -4   8  -7      986.03     1027.71     90.08 o 
  -2   8  -7     1227.28     1160.07     51.16 o 
   0   8  -7    10724.64    10534.60    262.61 o 
   2   8  -7     1235.66     1245.69     79.66 o 
   4   8  -7     1889.85     1980.55    107.75 o 
   6   8  -7      988.34      911.28    129.10 o 
  -9   9  -7      223.03      392.65     82.92 o 
  -7   9  -7     1661.95     1725.98    176.41 o 
  -5   9  -7     1496.50     1577.46    111.05 o 
  -3   9  -7     1669.70     1743.18     69.71 o 
  -1   9  -7     7142.47     6940.31    154.69 o 
   1   9  -7     4552.24     4512.38    135.71 o 
   3   9  -7     1527.44     1696.87     96.18 o 
   5   9  -7      552.79      492.76    101.42 o 
  -8  10  -7      194.30      132.69     63.83 o 
  -6  10  -7     2359.22     2213.84    154.28 o 
  -4  10  -7     2522.03     2414.91    111.36 o 
  -2  10  -7     2096.14     1991.98     68.13 o 
   0  10  -7     2264.73     2057.98     85.24 o 
   2  10  -7     5590.91     5715.05    218.62 o 
   4  10  -7      370.84      369.98    100.26 o 
   6  10  -7     1017.94     1212.32    151.27 o 
  -7  11  -7       22.21       -8.52     47.39 o 
  -5  11  -7     1530.70     1488.31    100.59 o 
  -3  11  -7     4111.42     4023.28    144.72 o 
  -1  11  -7     1918.31     1780.23     66.50 o 
   1  11  -7     7811.02     8116.19    221.16 o 
   3  11  -7     1777.21     1594.57    164.22 o 
   5  11  -7      541.37      779.34    130.08 o 
   7  11  -7     1157.84     1196.38    167.29 o 
  -8  12  -7       37.30       -9.60     64.69 o 
  -6  12  -7      300.32      307.98     66.80 o 
  -4  12  -7     1498.09     1440.69     96.66 o 
  -2  12  -7     2483.45     2184.44    117.70 o 
   0  12  -7     2712.98     2753.97    109.15 o 
   2  12  -7     6197.69     6338.98    264.43 o 
   4  12  -7     1480.49     1227.02    158.91 o 
   6  12  -7      766.64      648.76    137.98 o 
   8  12  -7      259.03      262.66    130.50 o 
  -7  13  -7       62.94       -6.51     54.12 o 
  -5  13  -7      990.05     1156.01     97.34 o 
  -3  13  -7     4344.23     4049.09    210.72 o 
  -1  13  -7      334.69      371.11     43.91 o 
   1  13  -7     3362.89     3529.25    127.65 o 
   3  13  -7     2570.17     2688.91    217.19 o 
   5  13  -7      459.27      459.37    126.26 o 
   7  13  -7      937.65      587.04    152.93 o 
  -6  14  -7      230.85      225.64     65.49 o 
  -4  14  -7     1725.36     1808.72    130.56 o 
  -2  14  -7      105.43       57.49     39.25 o 
   0  14  -7     1547.48     1644.26     91.75 o 
   2  14  -7     2074.57     2410.45    210.72 o 
   4  14  -7      301.57      249.46    115.13 o 
   6  14  -7      450.71      548.83    152.35 o 
   8  14  -7      125.03       99.60    150.94 o 
  -7  15  -7      357.63      384.77     93.97 o 
  -5  15  -7      462.57      525.96     94.62 o 
  -3  15  -7       88.94       83.17     49.24 o 
  -1  15  -7      310.97      322.11     65.40 o 
   1  15  -7     1379.52     1300.73    132.38 o 
   3  15  -7       63.42       24.34     91.54 o 
   5  15  -7      409.78      209.08    122.53 o 
   7  15  -7      494.04      521.42    165.81 o 
  -6  16  -7      729.11      876.36     98.18 o 
  -4  16  -7        6.22        5.94     51.04 o 
  -2  16  -7       71.04      115.95     50.83 o 
   0  16  -7      605.56      664.29    142.71 o 
   2  16  -7      249.68      267.73    111.56 o 
   4  16  -7      127.90      194.79    117.12 o 
   6  16  -7      954.71      983.84    198.76 o 
  -5  17  -7      211.67      170.72     63.57 o 
  -3  17  -7      742.96      792.08     87.96 o 
  -1  17  -7      259.05      192.99     85.27 o 
   1  17  -7     1100.80      980.52    173.52 o 
   3  17  -7      969.08     1064.12    173.85 o 
   5  17  -7      109.21      -65.29    122.86 o 
   7  17  -7      305.78      391.83    187.65 o 
  -4  18  -7      756.77      881.21    101.21 o 
  -2  18  -7       85.45      -13.29     69.37 o 
   0  18  -7      347.42      496.66    154.43 o 
   2  18  -7      181.55      112.31    111.56 o 
   4  18  -7     1086.29     1064.95    196.77 o 
   6  18  -7      731.79      726.68    194.46 o 
  -5  19  -7       67.70       69.33     63.68 o 
  -3  19  -7      631.81      825.58    123.91 o 
  -1  19  -7      172.46      221.79    146.70 o 
   1  19  -7      188.06      212.15    145.04 o 
   3  19  -7     1013.63     1378.37    206.40 o 
   5  19  -7       64.52      201.53    156.92 o 
  -4  20  -7      148.39       88.68     88.10 o 
  -2  20  -7      381.00      290.65    164.06 o 
   0  20  -7       25.14       80.24    132.41 o 
   2  20  -7       13.75      121.86    127.51 o 
   4  20  -7      723.22      883.30    195.36 o 
  -3  21  -7      186.11      201.11    181.00 o 
  -1  21  -7      433.14      341.50    178.68 o 
   1  21  -7      412.22      239.65    155.26 o 
   3  21  -7       69.32      150.61    136.82 o 
   0  22  -7      528.04      741.30    205.18 o 
   2  22  -7      115.85      202.69    160.32 o 
 -10   0  -6     1471.62     1591.49    256.63 o 
  -8   0  -6     1871.39     2001.30    116.43 o 
  -6   0  -6      554.76      527.58     56.59 o 
  -4   0  -6    23634.44    21766.43    590.21 o 
  -2   0  -6    11333.87    10390.32    399.47 o 
   0   0  -6    11282.63    10781.65    534.01 o 
   2   0  -6    18565.44    18127.63    852.66 o 
  -9   1  -6      761.67      799.00     81.86 o 
  -7   1  -6      174.27      172.07     30.12 o 
  -5   1  -6     2339.18     2242.26     70.90 o 
  -3   1  -6    11375.42    10441.12    206.63 o 
  -1   1  -6     3452.48     3657.42    126.02 o 
   1   1  -6    16616.62    16979.04    542.98 o 
   3   1  -6    38172.93    37937.43   1743.60 o 
 -10   2  -6      598.15      525.78     88.17 o 
  -8   2  -6     1261.71     1255.41     72.83 o 
  -6   2  -6      282.65      236.90     32.86 o 
  -4   2  -6     4160.90     3919.45     96.31 o 
  -2   2  -6     8812.54     8357.85    191.75 o 
   0   2  -6     1327.89     1377.74     49.76 o 
   2   2  -6    11006.76    11309.21    397.62 o 
   4   2  -6     4303.28     3882.64    240.44 o 
  -9   3  -6     2411.87     2551.59    128.97 o 
  -7   3  -6     1669.68     1554.84     72.10 o 
  -5   3  -6     1087.13      952.79     51.30 o 
  -3   3  -6     3726.26     3614.90     84.41 o 
  -1   3  -6    23153.90    23327.59    512.09 o 
   1   3  -6       62.44       43.94     33.93 o 
   3   3  -6    21354.84    21681.17    729.41 o 
 -10   4  -6       64.95       53.85     67.77 o 
  -8   4  -6     2133.42     2187.71    113.88 o 
  -6   4  -6     2155.47     1983.46     73.86 o 
  -4   4  -6      244.39      221.25     26.57 o 
  -2   4  -6    10503.04    10035.01    198.71 o 
   0   4  -6     3927.88     3805.71    119.64 o 
   2   4  -6     3330.70     3284.45    133.51 o 
   4   4  -6     5598.28     5584.60    204.98 o 
  -9   5  -6      709.26      727.31     84.34 o 
  -7   5  -6     1197.09     1183.20     79.86 o 
  -5   5  -6      164.20      138.40     25.19 o 
  -3   5  -6     1234.27     1285.25     63.44 o 
  -1   5  -6    12668.96    12637.12    413.19 o 
   1   5  -6     1758.67     1810.79     81.81 o 
   3   5  -6     3492.81     3689.11    213.62 o 
   5   5  -6     4673.00     4380.27    195.44 o 
 -10   6  -6       52.74       51.75     71.23 o 
  -8   6  -6     1028.97      925.34     84.15 o 
  -6   6  -6      860.83      842.19     64.89 o 
  -4   6  -6      595.80      692.11     40.15 o 
  -2   6  -6     7935.30     7759.85    182.18 o 
   0   6  -6    10967.96    11381.69    299.79 o 
   2   6  -6      954.54     1060.84     67.59 o 
   4   6  -6      471.20      520.92     74.39 o 
   6   6  -6     1570.85     1576.77    101.28 o 
  -9   7  -6      216.20      180.34     70.24 o 
  -7   7  -6      177.74      114.89     43.84 o 
  -5   7  -6      468.92      328.27     37.50 o 
  -3   7  -6     1174.35     1187.81     58.01 o 
  -1   7  -6    11549.54    12057.55    258.59 o 
   1   7  -6      574.73      639.91     48.89 o 
   3   7  -6      248.45      273.45     42.20 o 
   5   7  -6     1135.04     1129.70    214.70 o 
   7   7  -6      496.26      438.77    114.96 o 
   9   7  -6      247.65      212.57    130.75 o 
  -8   8  -6      195.83      211.17     87.40 o 
  -6   8  -6      133.23       96.48     36.25 o 
  -4   8  -6      418.06      413.67     42.38 o 
  -2   8  -6      936.18     1016.22     51.88 o 
   0   8  -6      555.05      565.50     42.64 o 
   2   8  -6     1673.78     1823.52     95.75 o 
   4   8  -6       68.07       51.36     31.35 o 
   6   8  -6      311.04      226.03     88.30 o 
   8   8  -6      564.49      401.13    128.67 o 
  -9   9  -6        0.42       26.04     63.59 o 
  -7   9  -6      298.87      260.71     53.01 o 
  -5   9  -6      132.45      176.22     49.15 o 
  -3   9  -6      595.03      707.81     47.92 o 
  -1   9  -6      388.85      361.90     35.01 o 
   1   9  -6     3261.00     3496.84    155.80 o 
   3   9  -6      193.98      114.62     36.96 o 
   5   9  -6     1228.82      822.71    125.02 o 
   7   9  -6      803.70      826.44    137.56 o 
   9   9  -6      292.87      174.86    134.57 o 
  -8  10  -6      581.55      612.16     98.60 o 
  -6  10  -6        5.18       20.53     38.66 o 
  -4  10  -6      499.17      349.30     78.41 o 
  -2  10  -6     1409.91     1380.35     64.89 o 
   0  10  -6     4555.01     4894.16    146.68 o 
   2  10  -6      207.92      233.78     50.92 o 
   4  10  -6      286.02      254.27     87.56 o 
   6  10  -6     1153.92     1270.94    156.17 o 
   8  10  -6     1022.83      653.49    144.37 o 
  -9  11  -6      242.55      293.26     90.37 o 
  -7  11  -6      734.94      621.82     88.17 o 
  -5  11  -6       22.67       23.09     36.71 o 
  -3  11  -6      382.50      345.06     50.33 o 
  -1  11  -6     2129.51     1851.72     66.13 o 
   1  11  -6      182.95      128.62     46.83 o 
   3  11  -6      378.87      426.89     95.94 o 
   5  11  -6      388.73      582.81    121.03 o 
   7  11  -6      729.87      574.25    136.73 o 
   9  11  -6      112.75      181.59    137.65 o 
  -8  12  -6      599.28      579.00    101.44 o 
  -6  12  -6      156.05      150.46     56.19 o 
  -4  12  -6      992.32     1029.27    112.08 o 
  -2  12  -6      556.39      583.17     56.66 o 
   0  12  -6      104.20       90.21     27.49 o 
   2  12  -6      361.18      348.85     61.89 o 
   4  12  -6      966.41      887.95    139.15 o 
   6  12  -6      583.83      386.43    123.11 o 
   8  12  -6      134.19      121.45    131.91 o 
  -7  13  -6       35.00       17.58     50.79 o 
  -5  13  -6     1314.99     1238.00     99.78 o 
  -3  13  -6      152.87      189.99     47.39 o 
  -1  13  -6       27.54        6.80     25.45 o 
   1  13  -6      861.93     1010.23     92.03 o 
   3  13  -6     5208.96     4973.25    317.98 o 
   5  13  -6      581.89      672.94    143.71 o 
   7  13  -6       62.63       99.26    119.04 o 
   9  13  -6      325.72      322.47    155.17 o 
  -8  14  -6       16.46       21.60     63.22 o 
  -6  14  -6       82.72      101.02     55.95 o 
  -4  14  -6     2973.57     2926.56    154.73 o 
  -2  14  -6     1737.29     1715.29    108.14 o 
   0  14  -6     1043.22      937.63     69.50 o 
   2  14  -6     2055.81     2191.68    201.92 o 
   4  14  -6     3134.77     3579.10    269.50 o 
   6  14  -6      396.92      501.24    146.45 o 
   8  14  -6       62.93       58.65    138.64 o 
  -7  15  -6        5.52       -7.72     53.87 o 
  -5  15  -6      926.51     1024.85    113.35 o 
  -3  15  -6     2349.86     2466.80    123.84 o 
  -1  15  -6      148.30      147.02     52.09 o 
   1  15  -6       66.60      219.63     96.69 o 
   3  15  -6     3879.99     4779.30    311.51 o 
   5  15  -6      255.49      218.06    125.85 o 
   7  15  -6       62.92      148.36    142.13 o 
  -6  16  -6      424.30      362.00     78.43 o 
  -4  16  -6     2204.15     2274.22    152.55 o 
  -2  16  -6     1012.51     1093.60     88.57 o 
   0  16  -6      255.49      221.87    100.76 o 
   2  16  -6     1500.42     1515.86    185.23 o 
   4  16  -6     2219.87     2289.90    236.20 o 
   6  16  -6      616.72      826.52    191.55 o 
   8  16  -6      163.57      362.59    179.09 o 
  -5  17  -6      321.95      326.93     91.27 o 
  -3  17  -6     1321.01     1597.83    111.31 o 
  -1  17  -6      488.28      454.86    102.76 o 
   1  17  -6      818.66      471.99    141.22 o 
   3  17  -6     2416.23     2529.26    252.64 o 
   5  17  -6     1037.91     1120.08    207.40 o 
   7  17  -6       26.82       99.01    163.48 o 
  -6  18  -6       95.88       87.16     66.16 o 
  -4  18  -6      180.98      293.42     71.23 o 
  -2  18  -6     1961.78     2120.47    233.68 o 
   0  18  -6       71.90      -34.55    111.89 o 
   2  18  -6      295.50      335.18    124.35 o 
   4  18  -6     1414.17     1454.59    211.21 o 
   6  18  -6       91.34      170.54    168.22 o 
  -5  19  -6       92.82       53.18     63.83 o 
  -3  19  -6      436.05      486.80    103.57 o 
  -1  19  -6     1856.38     1828.61    233.71 o 
   1  19  -6      666.60      276.20    142.38 o 
   3  19  -6      398.65      443.91    150.77 o 
   5  19  -6      608.31      406.70    180.34 o 
  -4  20  -6      164.64       79.86     86.89 o 
  -2  20  -6     1274.02      992.22    213.62 o 
   0  20  -6     1163.51     1219.88    210.72 o 
   2  20  -6       59.95      401.38    147.53 o 
   4  20  -6      958.84     1024.27    205.82 o 
  -3  21  -6      148.53     -101.95    151.69 o 
  -1  21  -6     1278.73     1155.70    222.09 o 
   1  21  -6       50.98     -102.95    131.43 o 
   3  21  -6      639.45      750.28    189.06 o 
  -2  22  -6      464.56      680.16    213.66 o 
   0  22  -6      448.17      398.39    171.37 o 
   2  22  -6      260.69      518.01    185.08 o 
  -9   1  -5      198.00      118.86     43.52 o 
  -7   1  -5       15.24        6.87     22.72 o 
  -5   1  -5     2815.84     2609.25     71.21 o 
  -3   1  -5      435.37      430.27     30.71 o 
  -1   1  -5     2784.20     2726.22     79.94 o 
   1   1  -5     4471.88     4285.46    166.80 o 
 -10   2  -5      492.26      348.83     71.51 o 
  -8   2  -5      841.25      834.10     56.34 o 
  -6   2  -5      815.20      810.27     45.65 o 
  -4   2  -5     2456.80     2282.02     75.64 o 
  -2   2  -5      775.78      751.16     42.45 o 
   0   2  -5     4324.41     4200.40    107.40 o 
   2   2  -5    35399.62    35204.27   1539.52 o 
  -9   3  -5       22.96       16.42     40.69 o 
  -7   3  -5     1018.02      915.65     68.93 o 
  -5   3  -5     3901.60     3609.40     93.14 o 
  -3   3  -5     8454.27     8086.81    168.45 o 
  -1   3  -5     6269.55     6374.52    154.03 o 
   1   3  -5     9924.90    10451.09    275.47 o 
   3   3  -5    14564.68    14648.31    450.78 o 
 -10   4  -5      464.43      563.79     88.64 o 
  -8   4  -5       18.39        8.07     35.78 o 
  -6   4  -5     2370.33     2181.49     75.38 o 
  -4   4  -5     5594.59     5145.63    124.95 o 
  -2   4  -5     7144.69     7535.70    153.13 o 
   0   4  -5     4400.01     4593.22    134.77 o 
   2   4  -5    10129.29    10362.11    328.41 o 
   4   4  -5     2010.97     1727.40    191.58 o 
  -9   5  -5     1094.40      899.99     92.05 o 
  -7   5  -5     1299.32     1250.93     84.56 o 
  -5   5  -5     2391.66     2404.03     71.80 o 
  -3   5  -5     5491.50     4987.96    116.06 o 
  -1   5  -5     9217.31     9596.45    259.26 o 
   1   5  -5     2829.05     3079.05    203.49 o 
   3   5  -5    10724.03    11816.34    355.32 o 
   5   5  -5     3154.70     3132.36    143.01 o 
 -10   6  -5      581.79      551.39     90.99 o 
  -8   6  -5     2142.18     2201.84    114.13 o 
  -6   6  -5      312.09      263.07     42.02 o 
  -4   6  -5     3903.33     3659.15     99.49 o 
  -2   6  -5     3750.43     3564.57     97.89 o 
   0   6  -5     2360.00     2507.44    138.48 o 
   2   6  -5     1434.18     1448.59     73.52 o 
   4   6  -5    10565.90    10888.41    363.29 o 
   6   6  -5     3450.49     3594.93    162.85 o 
  -9   7  -5     1924.79     2185.30    129.67 o 
  -7   7  -5      931.75      996.95     74.56 o 
  -5   7  -5       96.30      148.65     27.03 o 
  -3   7  -5     2708.51     2398.02     80.89 o 
  -1   7  -5    17893.19    17189.38    393.52 o 
   1   7  -5     1320.47     1276.05     72.76 o 
   3   7  -5      511.91      457.70     45.96 o 
   5   7  -5     5850.68     5943.43    223.83 o 
   7   7  -5     1330.01     1353.05    167.38 o 
  -8   8  -5     1689.18     1745.78    111.23 o 
  -6   8  -5      582.44      687.91     57.47 o 
  -4   8  -5     1596.95     1515.20     61.89 o 
  -2   8  -5    18170.31    16455.97    350.64 o 
   0   8  -5    10142.56     9770.88    271.62 o 
   2   8  -5     2331.42     2389.92    103.51 o 
   4   8  -5     1048.02      986.26     63.69 o 
   6   8  -5     2547.10     2626.98    202.91 o 
   8   8  -5      424.56      312.84    124.77 o 
  -9   9  -5     1560.66     1659.66    119.03 o 
  -7   9  -5     1108.21      966.43     75.34 o 
  -5   9  -5      138.02      119.66     36.37 o 
  -3   9  -5     8506.76     8400.68    204.47 o 
  -1   9  -5     5531.59     5025.54    131.17 o 
   1   9  -5     2488.99     2350.43    122.16 o 
   3   9  -5     2792.96     2706.65    118.69 o 
   5   9  -5      975.88      738.56    115.79 o 
   9   9  -5      279.08      216.64    141.71 o 
  -8  10  -5      427.96      449.09     76.79 o 
  -6  10  -5     1466.17     1612.95     97.85 o 
  -4  10  -5     4602.75     4500.35    138.93 o 
  -2  10  -5     1996.89     1824.70     70.79 o 
   0  10  -5     7656.86     7977.26    209.58 o 
   2  10  -5     6387.19     6479.32    236.54 o 
   4  10  -5     1745.17     2064.40    177.17 o 
   8  10  -5      983.98      897.24    168.46 o 
  -9  11  -5      188.60      132.01     79.90 o 
  -7  11  -5      345.57      297.27     67.31 o 
  -5  11  -5     3490.32     3417.01    128.29 o 
  -3  11  -5     4170.50     4020.13    126.84 o 
  -1  11  -5      142.94      160.38     30.31 o 
   1  11  -5    10654.01    10762.18    380.65 o 
   3  11  -5     7153.26     7187.92    378.84 o 
   5  11  -5      964.19      922.73    137.24 o 
   7  11  -5      470.06      233.76    116.46 o 
   9  11  -5      984.12      551.24    162.23 o 
  -8  12  -5      173.74      150.57     62.73 o 
  -6  12  -5      979.37     1059.21     99.83 o 
  -4  12  -5    10406.37     9587.17    251.58 o 
  -2  12  -5       35.03       -3.24     29.27 o 
   0  12  -5     3284.55     3147.09    115.08 o 
   2  12  -5     8559.89     8579.73    301.60 o 
   4  12  -5      647.99      556.72    115.21 o 
   6  12  -5      510.18      465.68    118.63 o 
   8  12  -5      867.81      775.85    167.72 o 
  -7  13  -5      180.40      120.13     52.56 o 
  -5  13  -5     4836.79     4626.11    159.47 o 
  -3  13  -5     1037.24      986.82    137.30 o 
  -1  13  -5      897.52      837.81     55.24 o 
   1  13  -5     4895.00     4982.28    210.08 o 
   3  13  -5     2533.58     2409.37    214.29 o 
   5  13  -5      898.16      898.32    155.01 o 
   7  13  -5      956.33      771.87    161.65 o 
   9  13  -5     1041.23      754.43    201.36 o 
  -8  14  -5       28.79       64.55     53.02 o 
  -6  14  -5      680.22      685.36     83.39 o 
  -4  14  -5     3136.74     3066.70    123.61 o 
  -2  14  -5      155.15      131.15     43.31 o 
   0  14  -5     1676.08     1743.87    170.06 o 
   2  14  -5     1217.59     1355.62    159.91 o 
   4  14  -5      742.43      763.56    143.29 o 
   6  14  -5      867.11      523.58    153.60 o 
   8  14  -5      397.72      230.77    161.65 o 
  -7  15  -5      106.68       62.96     52.06 o 
  -5  15  -5      690.99      702.84     76.39 o 
  -3  15  -5      496.43      429.24     56.00 o 
  -1  15  -5      424.40      403.52     69.70 o 
   1  15  -5     1884.88     2026.96    196.77 o 
   3  15  -5       94.61      191.97    104.67 o 
   5  15  -5      114.33      -17.86    107.74 o 
   7  15  -5      240.68      176.93    134.74 o 
  -6  16  -5      107.85      162.37     57.36 o 
  -4  16  -5      126.09      123.03     46.03 o 
  -2  16  -5       30.04      108.15     45.89 o 
   0  16  -5     1915.96     2022.97    216.78 o 
   2  16  -5      130.21      261.25    110.15 o 
   4  16  -5        4.93      -36.30     99.43 o 
   6  16  -5       54.80      159.82    139.31 o 
   8  16  -5       28.85      -12.46    150.61 o 
  -7  17  -5      343.82      385.01    121.95 o 
  -5  17  -5       34.40       -4.71     46.98 o 
  -3  17  -5      605.12      690.88     78.09 o 
  -1  17  -5      202.70      142.13     75.92 o 
   1  17  -5      709.67      589.86    133.98 o 
   3  17  -5      518.03      376.55    134.15 o 
   5  17  -5      701.98      615.62    175.11 o 
   7  17  -5      258.68      650.42    192.22 o 
  -6  18  -5       48.96       55.91     54.11 o 
  -4  18  -5       96.79      125.60     51.88 o 
  -2  18  -5      740.14      605.97     94.61 o 
   0  18  -5      268.46      317.90    130.00 o 
   2  18  -5      334.07      184.33    126.51 o 
   4  18  -5      573.92      386.85    155.09 o 
   6  18  -5      225.40      154.59    161.98 o 
  -5  19  -5      119.27      118.37     72.90 o 
  -3  19  -5       96.19      224.55     80.23 o 
  -1  19  -5      338.95      261.09    136.40 o 
   1  19  -5      254.38      295.97    134.33 o 
   3  19  -5     1257.33     1312.87    206.15 o 
   5  19  -5        1.19      -17.44    138.89 o 
  -4  20  -5      181.63      264.75    113.35 o 
  -2  20  -5      643.04      793.46    194.71 o 
   0  20  -5      116.43      -94.90    117.65 o 
   2  20  -5       71.54       -0.50    124.85 o 
   4  20  -5      286.78      358.94    166.06 o 
  -3  21  -5      411.17      548.50    197.96 o 
  -1  21  -5      530.00      491.68    175.44 o 
   1  21  -5      150.41      -27.83    137.65 o 
   3  21  -5       60.34       28.58    147.61 o 
   5  21  -5      405.40      454.55    193.38 o 
  -2  22  -5      795.17     1332.38    251.65 o 
   0  22  -5      284.52      364.83    175.69 o 
   2  22  -5      213.45      380.70    165.97 o 
   1  23  -5       18.25     -171.78    164.72 o 
 -10   0  -4      237.80      222.92     94.63 o 
  -8   0  -4     1540.30     1612.75    102.82 o 
  -6   0  -4     3718.64     3419.98    124.75 o 
  -4   0  -4     1275.82     1197.96     60.81 o 
  -2   0  -4     3686.92     3499.22    248.12 o 
   0   0  -4    12740.07    12371.51    756.39 o 
  -9   1  -4     1076.49     1075.02     66.90 o 
  -7   1  -4     1950.74     1904.19     70.13 o 
  -5   1  -4     5806.36     5377.04    111.88 o 
  -3   1  -4     2622.19     2464.26     84.28 o 
  -1   1  -4    15843.84    15596.39    351.65 o 
   1   1  -4     6332.82     6431.28    220.73 o 
 -10   2  -4       44.81       44.74     57.43 o 
  -8   2  -4     3527.88     3356.41     98.48 o 
  -6   2  -4     1876.79     1784.94     62.03 o 
  -4   2  -4      666.63      599.87     35.21 o 
  -2   2  -4     7916.90     7967.18    188.90 o 
   0   2  -4     1288.85     1282.71     40.38 o 
   2   2  -4    32184.16    33805.44   1031.67 o 
  -9   3  -4     1669.20     1613.58    100.06 o 
  -7   3  -4     5304.87     5093.46    120.59 o 
  -5   3  -4     1592.59     1804.96     54.25 o 
  -3   3  -4    12557.84    12398.95    239.34 o 
  -1   3  -4     4972.02     4743.19    121.56 o 
   1   3  -4     5376.97     5840.32    194.84 o 
   3   3  -4     5266.80     5480.86    182.01 o 
 -10   4  -4      248.68      164.56     71.43 o 
  -8   4  -4     5014.21     4983.40    146.67 o 
  -6   4  -4       19.08       20.27     19.96 o 
  -4   4  -4      372.11      472.28     33.87 o 
  -2   4  -4     9459.77     9302.82    215.71 o 
   0   4  -4    22023.08    21758.32    533.55 o 
   2   4  -4    14989.29    16199.25    485.64 o 
  -9   5  -4     1621.92     1542.87    106.71 o 
  -7   5  -4     5444.90     5320.71    174.18 o 
  -5   5  -4     1677.01     1607.27     62.23 o 
  -3   5  -4     8043.71     8171.93    160.04 o 
  -1   5  -4    15257.84    15214.88    383.86 o 
   1   5  -4     2089.26     2271.71     96.11 o 
   3   5  -4     3331.73     3369.23    143.09 o 
 -10   6  -4      131.22       48.11     63.30 o 
  -8   6  -4     1310.16     1212.79     83.44 o 
  -6   6  -4        7.81        3.66     29.40 o 
  -4   6  -4      527.75      622.26     44.89 o 
  -2   6  -4     7952.04     7638.67    159.46 o 
   0   6  -4     3755.29     3685.52    117.32 o 
   2   6  -4     5955.21     6334.01    215.09 o 
   4   6  -4     3937.55     4129.89    301.88 o 
  -9   7  -4      197.80      229.33     63.63 o 
  -7   7  -4      641.50      579.52     75.04 o 
  -5   7  -4      251.56      213.27     28.63 o 
  -3   7  -4     1302.35     1289.86     52.54 o 
  -1   7  -4    12800.67    12640.81    334.73 o 
   1   7  -4     6678.70     7306.25    467.01 o 
   3   7  -4     4856.60     5536.23    279.13 o 
   5   7  -4     2236.55     2203.05    108.41 o 
 -10   8  -4        4.01      -50.86     64.35 o 
  -8   8  -4       74.12       98.65     46.16 o 
  -6   8  -4     1526.54     1525.12     80.79 o 
  -4   8  -4      346.76      310.38     32.22 o 
  -2   8  -4     3904.26     3953.78     98.98 o 
   0   8  -4      143.66      140.38     40.12 o 
   2   8  -4      424.17      512.03     46.59 o 
   4   8  -4      730.28      834.64    107.18 o 
   6   8  -4      225.71       42.95     78.17 o 
   8   8  -4      153.75      325.55    127.09 o 
  -9   9  -4      145.89      250.56     64.39 o 
  -7   9  -4       35.00       17.64     36.25 o 
  -5   9  -4      192.99      147.52     38.78 o 
  -3   9  -4     2033.64     2061.65     68.80 o 
  -1   9  -4     4066.41     4004.04    108.05 o 
   1   9  -4      223.06      152.38     37.80 o 
   3   9  -4      558.35      351.21     83.23 o 
   5   9  -4      856.43      764.97    121.53 o 
   7   9  -4      173.87      211.07    108.49 o 
   9   9  -4      437.97      471.41    150.11 o 
  -8  10  -4     1398.92     1413.90    106.91 o 
  -6  10  -4      360.49      249.93     56.25 o 
  -4  10  -4      488.03      534.52     52.52 o 
  -2  10  -4     5124.05     4605.95    120.93 o 
   0  10  -4      150.14      100.78     39.80 o 
   2  10  -4     2349.78     2142.71    116.73 o 
   4  10  -4     3717.73     4056.16    252.48 o 
   6  10  -4      299.24      291.57    100.59 o 
   8  10  -4      811.13      638.71    158.00 o 
  10  10  -4       34.25       40.54    157.58 o 
  -9  11  -4      908.56      896.40    106.50 o 
  -7  11  -4      368.30      424.00     91.27 o 
  -5  11  -4      538.20      591.57     76.40 o 
  -3  11  -4      150.75      119.08     32.68 o 
  -1  11  -4     8990.27     8336.67    183.66 o 
   1  11  -4     2795.69     2807.88    138.67 o 
   3  11  -4       79.96       33.89     69.53 o 
   5  11  -4     2370.64     2362.04    203.82 o 
   7  11  -4      116.79      131.58    106.74 o 
   9  11  -4        0.30      -26.17    122.86 o 
  -8  12  -4     1024.73     1013.90     99.14 o 
  -6  12  -4      451.22      425.22     63.27 o 
  -4  12  -4     1219.92     1316.60     81.46 o 
  -2  12  -4     4179.63     4091.98    125.67 o 
   0  12  -4     1620.57     1551.02     86.72 o 
   2  12  -4      788.96      724.74     70.07 o 
   4  12  -4      773.03      836.97    137.24 o 
   6  12  -4     1366.83     1525.74    187.64 o 
   8  12  -4       54.92      -13.29    122.94 o 
  -7  13  -4      830.53      783.57     85.93 o 
  -5  13  -4      703.23      720.78     69.72 o 
  -3  13  -4      127.67      115.61     34.83 o 
  -1  13  -4     1249.50     1123.29     56.22 o 
   1  13  -4     1138.06     1192.81     97.55 o 
   3  13  -4     2103.91     1990.26    196.52 o 
   5  13  -4     1378.21     1360.44    175.85 o 
   7  13  -4      717.38      672.69    158.91 o 
   9  13  -4      525.37      222.54    155.75 o 
  -8  14  -4      109.97      220.87     65.04 o 
  -6  14  -4      802.78      888.95     83.01 o 
  -4  14  -4      467.86      516.14     78.64 o 
  -2  14  -4      331.15      329.56     47.07 o 
   0  14  -4     2187.56     2122.98    137.38 o 
   2  14  -4     3644.22     3503.38    258.70 o 
   4  14  -4     1047.67      882.47    158.41 o 
   6  14  -4      268.00      239.90    125.43 o 
   8  14  -4      116.35      119.04    141.96 o 
  -7  15  -4      801.20      837.92     90.35 o 
  -5  15  -4     1315.03     1248.46     92.72 o 
  -3  15  -4      406.95      505.13     56.50 o 
  -1  15  -4      871.66      893.68     75.29 o 
   1  15  -4     1202.05     1357.62    168.46 o 
   3  15  -4     2429.96     2551.34    234.63 o 
   5  15  -4     1542.61     1726.58    218.94 o 
   7  15  -4      274.95      220.46    147.61 o 
  -6  16  -4      365.95      295.16     64.39 o 
  -4  16  -4      839.49      946.45     79.05 o 
  -2  16  -4      364.85      422.90     53.58 o 
   0  16  -4     1003.99     1044.95    157.33 o 
   2  16  -4     1139.03     1182.52    170.20 o 
   4  16  -4     3249.55     3875.58    308.52 o 
   6  16  -4      364.32      463.27    160.32 o 
   8  16  -4      357.69      382.53    173.36 o 
  -7  17  -4      566.42      593.82     84.55 o 
  -5  17  -4      206.02      233.22     57.85 o 
  -3  17  -4     1087.09     1032.20     78.57 o 
  -1  17  -4      501.81      439.63     89.20 o 
   1  17  -4     1257.84     1272.68    177.76 o 
   3  17  -4     1363.05     1529.23    208.97 o 
   5  17  -4      362.20      284.34    152.76 o 
   7  17  -4      118.53      267.56    176.60 o 
  -6  18  -4      153.76      195.98     62.98 o 
  -4  18  -4      318.46      309.64     61.36 o 
  -2  18  -4     1652.46     1745.05    140.89 o 
   0  18  -4      783.63      502.73    147.53 o 
   2  18  -4      170.74      209.99    126.26 o 
   4  18  -4     1541.67     1419.47    225.58 o 
   6  18  -4      583.18      384.02    180.67 o 
  -5  19  -4       53.34       56.89     57.70 o 
  -3  19  -4      927.13     1000.75    117.93 o 
  -1  19  -4     1172.33     1136.60    199.01 o 
   1  19  -4      133.86      282.93    131.58 o 
   3  19  -4      774.83      587.12    172.12 o 
   5  19  -4     1335.54     1103.48    218.27 o 
  -4  20  -4       22.92      -27.76     76.44 o 
  -2  20  -4     2279.88     2711.66    297.97 o 
   0  20  -4      657.25      608.15    177.93 o 
   2  20  -4      158.70      102.84    141.88 o 
   4  20  -4      748.51      749.78    193.30 o 
   6  20  -4      590.06      753.85    222.87 o 
  -3  21  -4      388.38      312.42    173.36 o 
  -1  21  -4     2001.95     2380.97    276.97 o 
   1  21  -4      132.81      326.38    145.45 o 
   3  21  -4      392.64      616.95    192.05 o 
   5  21  -4      728.45      637.05    217.47 o 
  -2  22  -4      743.26     1122.99    226.91 o 
   0  22  -4      516.68      637.79    190.81 o 
   2  22  -4        3.80      -28.83    139.64 o 
   4  22  -4      333.37      593.86    214.90 o 
  -1  23  -4      231.49      475.98    190.72 o 
   1  23  -4        1.01     -162.15    143.05 o 
  -9   1  -3      809.33      829.36     60.34 o 
  -7   1  -3       45.45       26.98     22.76 o 
  -5   1  -3     4825.19     4647.54     95.48 o 
  -3   1  -3     2670.14     2680.81     86.05 o 
  -1   1  -3    15474.00    15531.56    336.87 o 
   1   1  -3     2102.69     2056.26    115.28 o 
 -10   2  -3       65.28       93.46     56.48 o 
  -8   2  -3      186.44      162.22     34.64 o 
  -6   2  -3     2045.47     1828.04     58.75 o 
  -4   2  -3     7567.30     7444.38    162.89 o 
  -2   2  -3     1419.83     1369.47     52.11 o 
   0   2  -3    14246.02    14366.45    361.76 o 
   2   2  -3     8464.73     8813.54    398.68 o 
  -9   3  -3      881.90      854.73     75.28 o 
  -7   3  -3     1609.66     1711.82     64.38 o 
  -5   3  -3     7319.56     6766.77    126.28 o 
  -3   3  -3     7855.26     7925.96    162.11 o 
  -1   3  -3     3010.44     3347.53     87.23 o 
   1   3  -3    24134.98    23206.41    967.57 o 
 -10   4  -3       48.49      -29.02     58.50 o 
  -8   4  -3      125.27      158.31     46.64 o 
  -6   4  -3     3868.29     3852.55     89.46 o 
  -4   4  -3     1073.28     1029.25     45.10 o 
  -2   4  -3     1854.29     1907.30     58.76 o 
   0   4  -3    20956.01    21837.95    542.99 o 
   2   4  -3    13109.71    12742.42    548.79 o 
  -9   5  -3     1524.29     1431.61     95.25 o 
  -7   5  -3     1815.73     1684.61     78.19 o 
  -5   5  -3      953.50      921.28     48.51 o 
  -3   5  -3     6968.00     6842.50    137.16 o 
  -1   5  -3     7831.63     7715.32    190.73 o 
   1   5  -3     6834.73     7023.33    227.39 o 
   3   5  -3     4511.59     4703.91    154.57 o 
 -10   6  -3      627.46      572.06     86.72 o 
  -8   6  -3      443.44      531.01     63.80 o 
  -6   6  -3     1120.25     1098.53     67.55 o 
  -4   6  -3     1373.40     1339.95     52.19 o 
  -2   6  -3    49240.87    49841.45   1093.25 o 
   0   6  -3     2054.99     2123.88     91.88 o 
   2   6  -3      732.26      683.64     45.84 o 
   4   6  -3    11496.20    11697.29    363.34 o 
  -9   7  -3     1609.90     1612.50    102.06 o 
  -7   7  -3      384.38      360.05     55.49 o 
  -5   7  -3      800.87      792.28     49.51 o 
  -3   7  -3    11972.75    11213.09    227.98 o 
  -1   7  -3     5969.13     5525.67    145.40 o 
   1   7  -3     2584.08     2756.48    115.36 o 
   3   7  -3     2314.26     1954.89    145.38 o 
   5   7  -3    13656.26    14351.02    607.41 o 
 -10   8  -3     1193.66     1234.37    104.45 o 
  -8   8  -3      966.33      973.00     81.36 o 
  -6   8  -3      713.17      759.77     61.78 o 
  -4   8  -3     4561.71     4326.84    113.53 o 
  -2   8  -3    12274.88    11142.53    224.64 o 
   0   8  -3     4792.20     4604.32    204.99 o 
   2   8  -3     3129.04     3582.73    275.02 o 
   4   8  -3    15151.72    15403.44    679.89 o 
   6   8  -3     2721.87     2787.88    221.26 o 
  -9   9  -3     2194.64     2145.72    120.27 o 
  -7   9  -3      896.08     1018.62     86.34 o 
  -5   9  -3      980.52      967.58     71.20 o 
  -3   9  -3    13400.13    12121.54    284.32 o 
  -1   9  -3    12526.58    12018.35    290.94 o 
   1   9  -3      696.70      722.81     61.51 o 
   3   9  -3     1881.51     1964.03    154.84 o 
   9   9  -3      179.80      306.68    146.86 o 
  -8  10  -3      382.89      275.93     66.15 o 
  -6  10  -3     1348.40     1342.85     89.89 o 
  -4  10  -3     3463.80     3175.74    152.91 o 
  -2  10  -3     2837.04     2615.80     80.03 o 
   0  10  -3     8284.56     8194.67    248.29 o 
   2  10  -3     7411.09     6703.80    239.51 o 
   4  10  -3     3120.10     2866.25    207.89 o 
   6  10  -3     2011.57     1796.15    196.35 o 
   8  10  -3     1259.41     1205.60    191.21 o 
  10  10  -3     1035.56      681.16    192.05 o 
  -9  11  -3      696.58      629.02     92.74 o 
  -7  11  -3      188.11      148.42     52.50 o 
  -5  11  -3     6621.77     6135.42    214.42 o 
  -3  11  -3     1319.02     1219.46    116.83 o 
  -1  11  -3      716.68      769.13     43.47 o 
   1  11  -3     5793.89     5318.84    216.02 o 
   3  11  -3     5935.79     5766.46    327.78 o 
   5  11  -3     1577.74     1492.20    175.02 o 
   9  11  -3     1180.91      804.18    182.92 o 
  -8  12  -3       16.30      -67.34     44.90 o 
  -6  12  -3     5031.95     4703.24    176.05 o 
  -4  12  -3     4430.84     4194.21    139.97 o 
  -2  12  -3      501.92      561.70     50.28 o 
   0  12  -3      167.73       90.61     37.80 o 
   2  12  -3     8628.14     8964.40    450.49 o 
   4  12  -3      563.83      593.44    118.20 o 
   6  12  -3      396.29      181.92    113.39 o 
  -9  13  -3      187.09      257.30     78.77 o 
  -7  13  -3      217.68      202.95     59.44 o 
  -5  13  -3     8203.99     7803.07    222.25 o 
  -3  13  -3      714.43      647.26     59.29 o 
  -1  13  -3      493.03      556.36     45.44 o 
   1  13  -3     7467.20     6572.04    372.45 o 
   3  13  -3     5000.10     5124.02    318.65 o 
   5  13  -3      382.49      414.01    124.10 o 
   7  13  -3      341.49      214.40    133.40 o 
   9  13  -3      410.76      434.70    168.96 o 
  -8  14  -3       99.98      115.18     59.74 o 
  -6  14  -3     1257.12     1282.72     96.38 o 
  -4  14  -3     1223.09     1210.70     81.90 o 
  -2  14  -3      468.47      525.01     53.69 o 
   0  14  -3      299.60      308.88     52.79 o 
   2  14  -3     5679.84     5789.13    353.77 o 
   4  14  -3     1813.22     1831.68    201.92 o 
   6  14  -3      898.33      691.21    162.81 o 
   8  14  -3     1001.31      465.26    168.88 o 
  -7  15  -3       94.39       75.06     50.60 o 
  -5  15  -3     1096.18     1081.07     86.86 o 
  -3  15  -3      406.02      357.84     52.63 o 
  -1  15  -3      139.10      126.09     43.60 o 
   1  15  -3      663.76      676.59    128.01 o 
   3  15  -3      556.10      446.16    126.93 o 
   5  15  -3        9.22       32.89    106.58 o 
   7  15  -3      419.70      218.80    141.47 o 
  -6  16  -3       30.33      -13.46     46.18 o 
  -4  16  -3      332.64      290.27     55.44 o 
  -2  16  -3      499.36      448.29     53.38 o 
   0  16  -3     1214.08     1313.36    164.06 o 
   2  16  -3       80.44      113.47     96.03 o 
   4  16  -3      481.46      355.11    140.97 o 
   6  16  -3      112.46       72.94    139.06 o 
   8  16  -3      209.79      101.09    158.24 o 
  -7  17  -3      205.05      167.35     62.16 o 
  -5  17  -3      193.36      156.08     55.19 o 
  -3  17  -3       58.68       12.98     39.15 o 
  -1  17  -3      178.51      270.56     78.81 o 
   1  17  -3      127.36      199.20    114.63 o 
   3  17  -3      232.13      239.40    123.77 o 
   5  17  -3       48.38      -81.57    132.24 o 
   7  17  -3        3.59       12.13    146.70 o 
  -6  18  -3      213.03      245.12     64.67 o 
  -4  18  -3        6.23      -24.93     43.95 o 
  -2  18  -3      175.04      115.18     70.93 o 
   0  18  -3      198.38      288.74    119.79 o 
   2  18  -3      352.07      166.97    116.13 o 
   4  18  -3      626.64      513.86    163.72 o 
   6  18  -3      268.13      158.91    165.05 o 
  -5  19  -3       34.18       -7.72     53.47 o 
  -3  19  -3      166.77      166.07     80.34 o 
  -1  19  -3      213.42      181.17    130.17 o 
   1  19  -3      459.04      570.84    152.18 o 
   3  19  -3      231.97      330.11    148.94 o 
   5  19  -3      859.22     1055.16    222.09 o 
  -4  20  -3      198.22      241.09     91.78 o 
  -2  20  -3      832.61      562.54    174.11 o 
   0  20  -3      255.58       78.42    130.41 o 
   2  20  -3       77.24       87.89    125.18 o 
   4  20  -3      107.68      308.77    175.19 o 
   6  20  -3      242.57      190.56    194.13 o 
  -3  21  -3      259.27      293.48    196.12 o 
  -1  21  -3      391.78      306.60    150.36 o 
   1  21  -3      294.57      450.73    155.75 o 
   3  21  -3       50.48       73.85    145.12 o 
   5  21  -3      779.41      517.85    219.22 o 
   0  22  -3       41.01     -176.18    138.07 o 
   2  22  -3       50.59      107.99    161.81 o 
   4  22  -3      457.77      760.16    222.21 o 
  -1  23  -3      762.00     1107.21    237.20 o 
   1  23  -3      125.74      152.52    163.97 o 
 -10   0  -2      760.71      554.05    136.69 o 
  -8   0  -2     2071.74     2001.91     97.01 o 
  -6   0  -2    15491.25    14210.54    372.02 o 
  -4   0  -2     1810.23     2081.78     92.21 o 
  -2   0  -2     7513.31     7318.21    430.19 o 
   0   0  -2    56279.48    57341.73   3536.34 o 
 -11   1  -2      193.66      155.27    101.16 o 
  -9   1  -2      148.46       70.64     33.88 o 
  -7   1  -2    11734.31    10457.84    181.02 o 
  -5   1  -2     1046.69      832.47     36.19 o 
  -3   1  -2      133.61      163.84     28.36 o 
  -1   1  -2    10933.35    11191.79    243.32 o 
   1   1  -2    80170.72    80045.06   2393.79 o 
 -10   2  -2        1.85       16.55     47.91 o 
  -8   2  -2     2534.26     2518.58     79.46 o 
  -6   2  -2     8964.08     8272.26    153.19 o 
  -4   2  -2     5434.12     5592.29    120.71 o 
  -2   2  -2    26307.03    26037.55    559.19 o 
   0   2  -2    38471.85    38836.45    930.14 o 
 -11   3  -2       46.28      103.53     72.23 o 
  -9   3  -2     1520.29     1492.72     91.06 o 
  -7   3  -2     1598.21     1487.29     60.15 o 
  -5   3  -2     3147.60     3369.95     81.32 o 
  -3   3  -2    15156.68    15631.77    318.46 o 
  -1   3  -2    57788.75    57392.29   1218.61 o 
   1   3  -2       88.06       71.95     14.87 o 
 -10   4  -2      571.29      661.28     79.34 o 
  -8   4  -2     3872.82     3652.90    124.93 o 
  -6   4  -2      601.45      663.21     39.68 o 
  -4   4  -2       23.96       53.69     18.09 o 
  -2   4  -2    15812.78    15371.77    307.67 o 
   0   4  -2     8814.98     9297.72    291.58 o 
   2   4  -2     1841.45     1863.88     87.26 o 
  -9   5  -2      906.85      960.79     82.61 o 
  -7   5  -2     1076.64     1114.93     72.92 o 
  -5   5  -2      185.91      182.36     27.84 o 
  -3   5  -2    16790.00    16761.20    292.96 o 
  -1   5  -2    31528.20    30355.94    658.46 o 
   1   5  -2     9458.93     9434.83    288.00 o 
   3   5  -2     2983.57     3035.87    180.83 o 
 -10   6  -2      146.54       90.90     60.93 o 
  -8   6  -2     1716.11     1811.18     96.84 o 
  -6   6  -2       17.73       14.51     27.72 o 
  -4   6  -2     2165.69     2238.83     68.78 o 
  -2   6  -2     3915.29     3467.35    145.46 o 
   0   6  -2      148.46      165.34     23.80 o 
   2   6  -2     3017.90     2854.96    170.28 o 
   4   6  -2     3632.42     3367.14    214.62 o 
  -9   7  -2      844.32      854.28     82.42 o 
  -7   7  -2     1246.09     1138.43     76.84 o 
  -5   7  -2     2547.68     2475.06     89.30 o 
  -3   7  -2     4489.46     4593.88    127.90 o 
  -1   7  -2     7311.99     7647.62    189.28 o 
   1   7  -2     4051.56     4234.37    196.52 o 
   3   7  -2     2760.74     2784.72    181.99 o 
   5   7  -2     2841.16     2966.13    213.29 o 
 -10   8  -2       36.91       34.77     61.15 o 
  -8   8  -2      139.92      136.41     50.84 o 
  -6   8  -2      207.47      219.53     43.10 o 
  -4   8  -2       21.05       19.22     25.82 o 
  -2   8  -2     2784.73     2908.00     90.05 o 
   0   8  -2     4656.50     4469.27    157.78 o 
   2   8  -2     1464.69     1648.45    132.09 o 
   4   8  -2     2113.26     2291.89    176.76 o 
   6   8  -2      789.98     1035.48    145.21 o 
  -9   9  -2      524.94      441.11     77.53 o 
  -7   9  -2       33.84        6.17     37.03 o 
  -5   9  -2      413.52      461.92     53.68 o 
  -3   9  -2     2678.20     2596.41     93.14 o 
  -1   9  -2      851.77     1007.65    140.64 o 
   1   9  -2     3551.18     3738.47    150.71 o 
   3   9  -2     1536.30     1396.39    137.41 o 
   5   9  -2     1633.26     1709.72    172.77 o 
   7   9  -2     3553.00     3704.47    280.21 o 
   9   9  -2       17.89       99.01    135.99 o 
 -10  10  -2      280.05      311.45     83.10 o 
  -8  10  -2      146.34      120.02     53.44 o 
  -6  10  -2      512.41      560.67     63.31 o 
  -4  10  -2      630.76      602.81     55.88 o 
  -2  10  -2     5904.49     5794.03    153.82 o 
   0  10  -2     3753.23     3875.61    136.98 o 
   2  10  -2      648.58      576.58     97.94 o 
   4  10  -2     8243.13     8434.70    443.02 o 
   6  10  -2      356.89      255.93    104.25 o 
   8  10  -2      943.99      667.95    157.75 o 
  10  10  -2       70.40      236.58    159.99 o 
  -9  11  -2      786.12      901.67    106.74 o 
  -7  11  -2      305.57      290.63     59.22 o 
  -5  11  -2     1197.02     1058.32     75.30 o 
  -3  11  -2     2745.18     2660.23     99.16 o 
  -1  11  -2     1071.15     1029.27     73.66 o 
   1  11  -2     1550.52     1427.20     71.14 o 
   3  11  -2      764.50      959.85    130.35 o 
   7  11  -2      293.56      370.31    131.08 o 
   9  11  -2       77.98      -11.96    135.24 o 
  -8  12  -2      658.14      680.96     89.07 o 
  -6  12  -2      174.82      249.30     53.13 o 
  -4  12  -2       48.06       52.87     31.64 o 
  -2  12  -2     5221.63     5489.24    152.38 o 
   0  12  -2     1656.14     1644.03     88.76 o 
   2  12  -2      215.19      193.88     84.23 o 
   4  12  -2     1659.46     1403.11    163.81 o 
   6  12  -2     1366.38     1292.77    183.15 o 
   8  12  -2       32.24      186.41    143.37 o 
  -9  13  -2      142.22      123.09     69.82 o 
  -7  13  -2     1626.54     1910.88    119.34 o 
  -5  13  -2       17.97       -8.49     36.00 o 
  -3  13  -2      184.68      131.17     36.51 o 
  -1  13  -2     6652.96     6180.01    278.23 o 
   1  13  -2     2805.14     2731.48    141.88 o 
   3  13  -2      252.01      239.98    102.34 o 
   5  13  -2     3720.78     3765.82    286.35 o 
   7  13  -2      493.00      354.28    140.72 o 
   9  13  -2       67.98      -21.26    145.12 o 
  -8  14  -2      539.57      410.94     77.64 o 
  -6  14  -2     1985.07     1959.71    193.11 o 
  -4  14  -2      107.88      104.11     39.13 o 
  -2  14  -2       99.23      100.32     34.12 o 
   0  14  -2     7090.93     7184.35    199.82 o 
   2  14  -2     2507.58     2505.10    212.21 o 
   4  14  -2       82.37      140.14     98.52 o 
   6  14  -2      403.29      287.41    137.90 o 
   8  14  -2      343.45      244.72    160.98 o 
  -7  15  -2     1904.48     1988.23    154.68 o 
  -5  15  -2      824.02      809.29     77.05 o 
  -3  15  -2      498.23      496.49     56.30 o 
  -1  15  -2     3858.97     3910.99    156.95 o 
   1  15  -2     3908.88     4136.69    285.19 o 
   3  15  -2      411.82      486.37    128.17 o 
   5  15  -2      254.44      217.14    128.67 o 
   7  15  -2     1180.16      979.11    191.45 o 
  -8  16  -2      602.73      622.46     91.52 o 
  -6  16  -2     1693.79     1832.91    145.96 o 
  -4  16  -2      297.62      363.27     58.93 o 
  -2  16  -2      238.48      212.75     50.74 o 
   0  16  -2     4985.85     4997.32    335.67 o 
   2  16  -2     1631.10     1367.33    185.89 o 
   4  16  -2     1104.00     1318.34    201.67 o 
   6  16  -2      993.71     1079.73    207.31 o 
   8  16  -2      305.74      302.95    164.80 o 
  -7  17  -2      663.38      841.34     94.55 o 
  -5  17  -2      547.97      584.63     74.04 o 
  -3  17  -2      462.58      495.54     60.33 o 
  -1  17  -2     2104.93     2214.10    224.83 o 
   1  17  -2     1689.55     1695.11    201.42 o 
   3  17  -2     1289.43     1253.67    189.38 o 
   5  17  -2      592.63      933.86    190.13 o 
   7  17  -2      629.80      787.32    210.99 o 
  -6  18  -2      140.16       91.59     59.68 o 
  -4  18  -2      592.39      524.34     71.92 o 
  -2  18  -2     1145.46     1212.08    109.10 o 
   0  18  -2     1456.01     2083.08    217.77 o 
   2  18  -2      210.40      336.17    137.65 o 
   4  18  -2      170.68      164.55    141.80 o 
   6  18  -2      843.47     1134.69    225.99 o 
  -5  19  -2       70.89       -4.04     51.78 o 
  -3  19  -2      963.70     1053.28    172.55 o 
  -1  19  -2     1040.21      999.70    190.96 o 
   1  19  -2      186.15      243.97    122.61 o 
   3  19  -2      364.37      314.16    144.21 o 
   5  19  -2     1280.76      989.24    223.50 o 
  -4  20  -2      168.32      198.28     88.23 o 
  -2  20  -2     1723.45     1841.65    254.97 o 
   0  20  -2      205.48      252.03    144.29 o 
   2  20  -2       63.78       -1.49    124.77 o 
   4  20  -2      791.10      584.63    197.37 o 
   6  20  -2      739.78      603.65    235.00 o 
  -5  21  -2      140.87      150.80     80.15 o 
  -3  21  -2     1202.10     1364.92    252.73 o 
  -1  21  -2      881.69     1482.73    234.54 o 
   1  21  -2       13.57      121.20    128.92 o 
   3  21  -2       37.19       46.52    144.04 o 
   5  21  -2      549.23      701.51    225.78 o 
  -2  22  -2      590.64      743.38    218.06 o 
   0  22  -2       48.19      -15.62    146.28 o 
   2  22  -2      193.57      420.33    181.92 o 
   4  22  -2      180.59      406.29    203.68 o 
  -1  23  -2      429.88      304.44    194.54 o 
   1  23  -2      516.75      629.08    185.91 o 
 -11   1  -1       14.36      -23.01     86.66 o 
  -9   1  -1      181.75      109.08     32.26 o 
  -7   1  -1     1606.25     1547.26     57.58 o 
  -5   1  -1     1292.81     1351.82     44.26 o 
  -3   1  -1     9570.96     9244.58    184.92 o 
  -1   1  -1     7389.00     7732.87    154.10 o 
 -10   2  -1      621.03      606.50     72.36 o 
  -8   2  -1     1413.08     1270.17     66.42 o 
  -6   2  -1     4595.85     4359.43    101.40 o 
  -4   2  -1     1818.38     1860.40     52.90 o 
  -2   2  -1    25982.87    25981.88    506.65 o 
   0   2  -1    29862.64    30062.91    827.56 o 
 -11   3  -1       47.96       49.89     63.41 o 
  -9   3  -1      603.64      585.90     67.93 o 
  -7   3  -1     2240.84     2153.26     64.35 o 
  -5   3  -1     4965.39     4881.79    106.67 o 
  -3   3  -1    13191.29    13479.57    278.96 o 
  -1   3  -1    24390.04    23235.07    858.02 o 
   1   3  -1     2857.70     2594.85    138.90 o 
 -10   4  -1      236.00      243.48     61.48 o 
  -8   4  -1     1349.12     1431.65     86.80 o 
  -6   4  -1     4039.76     3913.10     89.71 o 
  -4   4  -1      338.25      337.97     33.47 o 
  -2   4  -1    19078.96    19871.61    392.39 o 
   0   4  -1     2558.05     2579.89     76.64 o 
   2   4  -1      413.86      452.14     58.81 o 
  -9   5  -1      459.06      491.41     67.33 o 
  -7   5  -1     1641.13     1543.03     82.41 o 
  -5   5  -1     2279.94     2408.00     78.35 o 
  -3   5  -1     6283.80     6546.55    130.57 o 
  -1   5  -1      185.62      226.19     36.90 o 
   1   5  -1    22453.30    22725.13    694.51 o 
 -10   6  -1      487.97      379.23     76.30 o 
  -8   6  -1     1285.85     1180.03     80.94 o 
  -6   6  -1      798.51      772.39     58.61 o 
  -4   6  -1     3226.01     3200.41     82.33 o 
  -2   6  -1    15001.13    15242.09    409.84 o 
   0   6  -1     7529.09     7928.20    257.73 o 
   2   6  -1    16254.85    15149.22    713.51 o 
   4   6  -1     8348.16     7862.33    377.84 o 
  -9   7  -1      273.09      261.41     57.96 o 
  -7   7  -1     1660.09     1489.90     84.48 o 
  -5   7  -1     2248.85     2215.69     84.62 o 
  -3   7  -1    26471.34    25094.84    521.27 o 
  -1   7  -1     7662.29     7758.51    227.12 o 
   1   7  -1     1594.81     1622.47     62.11 o 
   3   7  -1     6578.60     5925.79    318.81 o 
   5   7  -1    13059.91    12109.69    601.51 o 
 -10   8  -1      795.47     1117.05    100.98 o 
  -8   8  -1      627.50      568.49     69.26 o 
  -6   8  -1      513.37      525.59     59.41 o 
  -4   8  -1    14384.86    13472.98    314.30 o 
  -2   8  -1    11956.86    11136.85    248.46 o 
   0   8  -1     4624.95     4922.32    159.34 o 
   2   8  -1     3104.96     3072.40    207.89 o 
   4   8  -1    25695.21    24626.21   1089.61 o 
  -9   9  -1      418.86      403.20     81.61 o 
  -7   9  -1      190.65      117.26     52.31 o 
  -5   9  -1     3151.65     2842.48    110.32 o 
  -3   9  -1     9626.81     9047.64    219.36 o 
  -1   9  -1     6608.13     6617.39    202.16 o 
   1   9  -1     3888.82     3794.96    128.48 o 
   3   9  -1     2284.91     2250.54    173.02 o 
   5   9  -1     8888.08     8480.78    447.00 o 
   7   9  -1     5395.09     5747.20    372.45 o 
 -10  10  -1      512.46      602.97     98.56 o 
  -8  10  -1      629.29      661.53     82.90 o 
  -6  10  -1     1112.25     1067.08     80.43 o 
  -4  10  -1     6111.83     5883.23    169.29 o 
  -2  10  -1    15434.37    15608.63    340.51 o 
   0  10  -1      407.23      437.11     50.24 o 
   2  10  -1     7432.28     7230.10    399.35 o 
   4  10  -1     8423.92     8483.85    443.52 o 
   6  10  -1     1505.97     1177.95    172.52 o 
   8  10  -1      499.53      418.24    149.60 o 
  10  10  -1      516.50      550.49    188.81 o 
  -9  11  -1      517.89      504.34    117.54 o 
  -7  11  -1      926.53      953.71     84.83 o 
  -5  11  -1     1815.79     1654.02     92.28 o 
  -3  11  -1     1940.19     1844.13     82.66 o 
  -1  11  -1     6680.80     6988.15    189.45 o 
   1  11  -1     5676.72     5148.26    172.62 o 
   3  11  -1     1787.61     1702.67    167.21 o 
   5  11  -1     1462.61     1414.15    167.96 o 
   7  11  -1     1293.91     1197.38    180.74 o 
   9  11  -1      539.66      789.48    188.98 o 
  -8  12  -1      575.19      678.84    100.19 o 
  -6  12  -1     2689.97     2556.27    120.21 o 
  -4  12  -1      977.62      880.62     84.80 o 
  -2  12  -1     1246.03     1275.57     71.45 o 
   0  12  -1     2210.83     2088.66     97.32 o 
   2  12  -1     6152.42     6329.62    372.36 o 
   4  12  -1     1225.20      873.67    139.81 o 
   6  12  -1      617.83      499.49    134.24 o 
  -9  13  -1      310.22      376.07     84.86 o 
  -7  13  -1     1153.52     1102.08     94.20 o 
  -5  13  -1      589.75      585.57     66.65 o 
  -3  13  -1     1404.37     1541.90     82.13 o 
  -1  13  -1      844.04      774.21     53.57 o 
   1  13  -1     8047.39     8177.04    307.05 o 
   3  13  -1      477.74      650.84    118.04 o 
   5  13  -1       93.05       65.87     99.01 o 
   7  13  -1     1652.38     1562.02    218.52 o 
   9  13  -1      893.37      724.77    185.74 o 
  -8  14  -1      253.66      234.41     63.61 o 
  -6  14  -1      638.79      500.15     69.31 o 
  -4  14  -1      644.08      764.25     67.82 o 
  -2  14  -1      932.58     1055.89     73.08 o 
   0  14  -1     1421.06     1580.06     80.64 o 
   2  14  -1     2331.06     2249.30    211.13 o 
   4  14  -1      250.11      219.05    110.98 o 
   6  14  -1      780.85      651.67    159.41 o 
   8  14  -1      745.66      524.49    172.53 o 
  -7  15  -1       27.42       64.23     47.56 o 
  -5  15  -1      987.53      803.50     91.37 o 
  -3  15  -1      838.64      846.88     67.30 o 
  -1  15  -1        6.80      -16.21     28.90 o 
   1  15  -1      743.81      649.51    128.92 o 
   3  15  -1     1662.14     1956.80    215.86 o 
   5  15  -1      546.96      379.70    145.20 o 
   7  15  -1      150.12      105.42    138.31 o 
  -8  16  -1       49.79       -7.73     55.26 o 
  -6  16  -1      145.66      160.18     56.94 o 
  -4  16  -1      986.39      962.92     78.93 o 
  -2  16  -1     1112.68     1108.47     73.55 o 
   0  16  -1     1801.33     1666.72    191.54 o 
   2  16  -1     1439.97     1255.16    185.48 o 
   4  16  -1     1292.35     1303.32    196.44 o 
   6  16  -1      266.14      408.61    163.89 o 
   8  16  -1      237.26       47.02    157.41 o 
  -7  17  -1      494.58      493.89     78.99 o 
  -5  17  -1       50.38       21.52     42.28 o 
  -3  17  -1     1925.01     1802.81     99.26 o 
  -1  17  -1     1169.52     1642.39    203.91 o 
   1  17  -1     1134.26     1135.69    174.35 o 
   3  17  -1     2903.97     2858.12    280.12 o 
   5  17  -1        6.49      281.93    149.68 o 
   7  17  -1      320.44      298.63    182.17 o 
  -6  18  -1      915.41     1010.57     96.84 o 
  -4  18  -1      215.40      210.57     54.56 o 
  -2  18  -1     1697.90     1528.78    126.64 o 
   0  18  -1     1651.99     1790.67    216.94 o 
   2  18  -1     1284.41     1219.80    191.45 o 
   4  18  -1      389.22      288.58    147.03 o 
   6  18  -1      463.90      688.47    201.94 o 
  -5  19  -1       13.74       31.62     50.88 o 
  -3  19  -1      397.44      351.71    145.12 o 
  -1  19  -1      489.12      611.22    170.62 o 
   1  19  -1      373.66      411.10    145.45 o 
   3  19  -1     1532.82     1418.06    219.93 o 
   5  19  -1      144.58        9.39    163.14 o 
  -6  20  -1      315.89      114.05     68.97 o 
  -4  20  -1      123.95      108.12     63.68 o 
  -2  20  -1      321.15      340.08    163.81 o 
   0  20  -1      812.36      944.82    195.44 o 
   2  20  -1       65.35      158.08    139.64 o 
   4  20  -1      133.60      173.86    160.07 o 
   6  20  -1      438.34      456.54    214.57 o 
  -5  21  -1       11.56      -19.68     64.53 o 
  -3  21  -1      414.48      414.84    194.96 o 
  -1  21  -1      262.15      413.18    172.28 o 
   1  21  -1       96.27      172.20    136.90 o 
   3  21  -1        0.76       71.28    138.56 o 
   5  21  -1      764.78      687.39    229.69 o 
  -4  22  -1       69.16     -110.34    195.02 o 
  -2  22  -1      638.82      564.53    209.99 o 
   0  22  -1       19.58     -114.24    155.01 o 
   2  22  -1       27.44      -76.17    138.56 o 
   4  22  -1      597.15      188.15    178.01 o 
  -1  23  -1      204.73      326.05    197.62 o 
   1  23  -1       45.74      122.03    156.58 o 
 -10   0   0      531.52      499.85     93.43 o 
  -8   0   0     3958.30     4126.50    137.64 o 
  -6   0   0     8185.05     7323.19    186.58 o 
  -4   0   0     6841.57     7070.72    215.87 o 
  -2   0   0     2141.01     2088.93     73.50 o 
 -11   1   0      283.58      234.92     84.46 o 
  -9   1   0       21.28       -7.39     28.54 o 
  -7   1   0    13123.11    12370.18    205.81 o 
  -5   1   0     1260.58     1219.93     44.72 o 
  -3   1   0     7117.54     6617.35    138.91 o 
  -1   1   0    59282.23    59362.48   1042.30 o 
 -10   2   0      246.91      226.53     58.58 o 
  -8   2   0     1195.71     1293.05     56.98 o 
  -6   2   0    11344.64    10885.81    180.30 o 
  -4   2   0     6024.24     6174.69    127.58 o 
  -2   2   0    10678.96    10738.26    203.15 o 
   0   2   0    65323.14    57255.07   1509.15 o 
 -11   3   0      618.47      642.20     85.08 o 
  -9   3   0       44.09       35.78     45.65 o 
  -7   3   0     2123.22     1926.34     60.52 o 
  -5   3   0     6398.37     6538.85    131.91 o 
  -3   3   0     4960.59     4968.14    109.42 o 
  -1   3   0    15768.25    15897.99    408.77 o 
   1   3   0    15797.53    15353.21    659.96 o 
 -10   4   0      242.09      180.91     61.84 o 
  -8   4   0      173.66       95.00     38.48 o 
  -6   4   0     3182.48     3160.39     78.47 o 
  -4   4   0      540.69      500.12     29.85 o 
  -2   4   0    35229.34    35010.67    980.06 o 
   0   4   0     6623.37     6306.10    189.87 o 
   2   4   0    34693.73    33070.45   1602.79 o 
 -11   5   0      375.26      353.82     79.85 o 
  -9   5   0      673.86      638.82     71.15 o 
  -7   5   0      686.66      784.10     64.58 o 
  -5   5   0      522.46      529.99     38.17 o 
  -3   5   0     1811.25     1787.41     75.01 o 
  -1   5   0    10000.10     9919.32    275.25 o 
   1   5   0    10622.73    10097.60    325.38 o 
   3   5   0     1963.72     1761.53    110.59 o 
 -10   6   0      230.80      226.30     69.14 o 
  -8   6   0      853.30      976.98     74.99 o 
  -6   6   0     1031.86      959.93     63.09 o 
  -4   6   0     1317.56     1353.09     60.18 o 
  -2   6   0     2362.49     2440.33     99.00 o 
   0   6   0     7471.03     7467.30    210.45 o 
   2   6   0     2662.09     2685.92    162.48 o 
   4   6   0     1265.54     1081.39     94.65 o 
   6   6   0      949.54      973.21    112.75 o 
  -9   7   0      284.13      324.82     61.46 o 
  -7   7   0      532.22      575.29     60.30 o 
  -5   7   0     2486.25     2457.07     99.25 o 
  -3   7   0       57.91       39.53     21.58 o 
  -1   7   0    10305.75    10646.44    297.67 o 
   1   7   0    10457.33    10481.86    282.86 o 
   3   7   0       39.55       20.93     49.84 o 
   5   7   0     2369.11     2218.50    157.66 o 
 -10   8   0      155.67      110.37     66.11 o 
  -8   8   0       23.25       -0.25     41.44 o 
  -6   8   0        0.26        4.09     30.41 o 
  -4   8   0     3588.21     3457.20    115.19 o 
  -2   8   0     8816.15     9194.23    238.63 o 
   0   8   0     2044.06     2052.85     82.35 o 
   2   8   0     8967.82     9360.51    444.18 o 
   4   8   0     3545.97     3613.77    217.98 o 
  -9   9   0       61.00       23.11     57.65 o 
  -7   9   0     2478.15     2541.59    122.44 o 
  -5   9   0     2204.56     2286.18     98.15 o 
  -3   9   0     2301.91     2316.13     86.11 o 
  -1   9   0      248.26      271.71     39.47 o 
   1   9   0      236.06      256.93     29.20 o 
   3   9   0     2281.46     2440.25    185.64 o 
   5   9   0     2232.69     2031.28    196.44 o 
 -10  10   0      315.73      386.73     97.10 o 
  -8  10   0      528.52      560.76     78.90 o 
  -6  10   0     2945.27     2831.29    119.56 o 
  -4  10   0     4235.89     4138.58    133.22 o 
  -2  10   0      746.20      770.56     58.18 o 
   0  10   0     1254.92     1229.55     80.71 o 
   2  10   0      681.57      685.97    101.17 o 
   4  10   0     4304.32     4226.61    275.56 o 
   6  10   0     2909.39     2916.90    243.84 o 
   8  10   0      521.19      642.20    165.38 o 
  10  10   0      314.17      366.49    174.36 o 
  -9  11   0      184.38      137.89     71.53 o 
  -7  11   0      737.26      754.90     79.08 o 
  -5  11   0     1268.41     1339.93     84.15 o 
  -3  11   0      602.53      643.96     54.02 o 
  -1  11   0       74.88      120.51     30.90 o 
   1  11   0       61.51       71.08     34.29 o 
   3  11   0      613.24      573.58    105.91 o 
   5  11   0     1351.03     1195.97    164.89 o 
   7  11   0      700.98      498.83    143.54 o 
   9  11   0      160.94      336.59    156.92 o 
  -8  12   0      211.64      181.57     79.14 o 
  -6  12   0      220.72      204.49     47.21 o 
  -4  12   0      944.44      876.31     73.74 o 
  -2  12   0      632.42      615.47     57.81 o 
   0  12   0     4180.71     4133.97    149.51 o 
   2  12   0      620.46      587.12    111.23 o 
   4  12   0      998.87      962.09    139.07 o 
   6  12   0      292.42      359.77    124.60 o 
   8  12   0      175.15      270.88    147.69 o 
  -9  13   0      223.69      227.24     68.87 o 
  -7  13   0     1044.67     1165.26     96.46 o 
  -5  13   0      185.56       79.41     58.52 o 
  -3  13   0      205.52      152.82     37.87 o 
  -1  13   0     3845.77     3841.52    115.99 o 
   1  13   0     3720.36     3687.06    178.05 o 
   3  13   0      163.83       70.19     78.75 o 
   5  13   0      176.10      103.42    101.51 o 
   9  13   0      179.09       16.12    145.04 o 
  -8  14   0      643.19      571.23     82.81 o 
  -6  14   0     3022.33     2916.02    138.91 o 
  -4  14   0      643.19      693.58     65.16 o 
  -2  14   0     1076.28     1073.95     68.51 o 
   0  14   0     7257.47     7020.26    197.07 o 
   2  14   0      987.65     1085.88    153.01 o 
   4  14   0      540.49      491.51    131.99 o 
   6  14   0     3109.54     2135.47    249.99 o 
   8  14   0      667.87      752.43    181.42 o 
  -7  15   0     2623.26     2904.34    143.66 o 
  -5  15   0      389.92      348.63     60.68 o 
  -3  15   0     1447.55     1501.08    122.73 o 
  -1  15   0     8094.69     8153.82    206.36 o 
   1  15   0     8145.63     8089.24    461.20 o 
   3  15   0     1472.94     1524.25    196.19 o 
   5  15   0      485.31      375.05    137.90 o 
  -8  16   0      416.88      470.16     84.83 o 
  -6  16   0      937.15     1162.73     97.21 o 
  -4  16   0        3.85       32.32     38.94 o 
  -2  16   0     1432.00     1413.34    120.62 o 
   0  16   0     8038.08     8015.01    460.04 o 
   2  16   0     1510.11     1519.76    190.87 o 
   4  16   0        8.19       22.59    102.42 o 
   6  16   0      929.83      734.16    183.92 o 
   8  16   0      435.21      304.11    175.77 o 
  -7  17   0      832.04      726.07     88.22 o 
  -5  17   0      542.85      636.43     79.33 o 
  -3  17   0      320.91      320.18     52.11 o 
  -1  17   0     3642.47     3766.32    297.31 o 
   1  17   0     3519.17     3660.71    296.98 o 
   3  17   0      220.76      344.90    140.88 o 
   5  17   0      587.44      949.38    193.70 o 
   7  17   0      828.90      805.18    208.75 o 
  -6  18   0      766.50      596.98    100.73 o 
  -4  18   0      177.31       87.86     44.90 o 
  -2  18   0      455.02      529.07    103.65 o 
   0  18   0     1625.71     1757.88    217.44 o 
   2  18   0      411.08      285.67    132.57 o 
   4  18   0      191.74      107.49    142.88 o 
   6  18   0      817.97      753.26    203.77 o 
  -5  19   0      598.93      564.69     78.67 o 
  -3  19   0      668.41      512.87    109.94 o 
  -1  19   0      481.08      708.74    168.71 o 
   1  19   0      385.94      466.68    159.32 o 
   3  19   0      730.90      492.09    168.38 o 
   5  19   0      663.32      709.57    203.10 o 
  -6  20   0      211.73      233.57     73.23 o 
  -4  20   0      968.69      788.86    108.92 o 
  -2  20   0      829.00      759.74    196.12 o 
   0  20   0      120.27       62.97    138.06 o 
   2  20   0      856.38      887.45    196.19 o 
   4  20   0      902.93     1230.84    230.48 o 
   6  20   0      211.40      188.73    195.21 o 
  -5  21   0      571.85      469.36     94.87 o 
  -3  21   0      132.72       -2.66    160.74 o 
  -1  21   0      123.80      145.45    160.32 o 
   1  21   0      135.60       83.98    159.49 o 
   3  21   0      147.92      414.18    177.76 o 
   5  21   0      520.19      468.01    212.73 o 
  -4  22   0      533.25      626.92    215.15 o 
  -2  22   0      297.04      167.22    167.22 o 
   0  22   0      112.00     -144.21    157.25 o 
   2  22   0      367.65      282.43    164.89 o 
   4  22   0      495.81      263.99    196.29 o 
  -1  23   0      582.33      909.78    226.49 o 
   1  23   0      640.89     1058.81    234.46 o 
 -11   1   1        9.81      -88.38     73.16 o 
  -9   1   1      280.34      329.03     41.75 o 
  -7   1   1      818.69      855.73     44.64 o 
  -5   1   1     4222.44     4471.87     92.17 o 
  -3   1   1     9628.92    10043.71    198.30 o 
  -1   1   1     2611.98     2624.18     72.80 o 
   1   1   1     7573.07     6902.90    365.56 o 
 -10   2   1      157.86      105.58     55.02 o 
  -8   2   1     2336.00     2374.49     71.62 o 
  -6   2   1      284.67      317.92     28.45 o 
  -4   2   1     3013.54     2937.31     73.86 o 
  -2   2   1     8097.70     7852.21    151.99 o 
   0   2   1    30333.45    29306.84    880.14 o 
   2   2   1    25518.04    25320.96   1216.81 o 
 -11   3   1       27.45      -42.38     62.76 o 
  -9   3   1      387.58      466.58     64.47 o 
  -7   3   1     5089.14     4900.98    102.95 o 
  -5   3   1     2353.36     2406.62     66.57 o 
  -3   3   1     1084.21     1097.41     44.16 o 
  -1   3   1     3134.36     2898.98    147.75 o 
   1   3   1    23439.50    21570.66   1066.20 o 
   3   3   1    12776.68    12522.16    647.51 o 
 -10   4   1       64.01       40.62     51.64 o 
  -8   4   1      956.54      995.27     69.50 o 
  -6   4   1     2853.68     2763.95     71.78 o 
  -4   4   1     1922.67     1836.98     51.82 o 
  -2   4   1      313.51      350.18     25.02 o 
   0   4   1     2061.91     2040.54    172.90 o 
   2   4   1    19174.52    18720.27    928.55 o 
   4   4   1      385.68      308.02     61.31 o 
   6   4   1     4187.64     3903.97    252.89 o 
   8   4   1     1281.19     1049.10    140.39 o 
 -11   5   1      128.78       72.57     68.88 o 
  -9   5   1      299.42      326.54     60.69 o 
  -7   5   1     1089.05     1156.88     65.55 o 
  -5   5   1     8452.46     8219.63    158.12 o 
  -3   5   1     2397.09     2312.24     99.42 o 
  -1   5   1    23636.22    23185.44    595.71 o 
   1   5   1      173.13      127.84     23.40 o 
   3   5   1     6332.51     6383.91    334.59 o 
   5   5   1     2609.78     2306.17    166.80 o 
   7   5   1     1585.51     1391.24    144.30 o 
 -10   6   1      483.07      520.46     79.46 o 
  -8   6   1     2575.39     2635.36    150.97 o 
  -6   6   1     2118.47     2199.04     88.62 o 
  -4   6   1     7785.95     7313.67    187.99 o 
  -2   6   1    17210.08    16931.90    447.07 o 
   0   6   1     7920.55     7725.56    218.81 o 
   2   6   1    14649.05    14475.65    483.33 o 
   4   6   1     3321.07     3050.65    190.62 o 
   6   6   1      938.36      929.96    112.50 o 
  -9   7   1      462.33      554.56     73.56 o 
  -7   7   1     2634.86     2584.03    107.26 o 
  -5   7   1    12609.27    12155.53    289.68 o 
  -3   7   1     6441.47     6157.40    157.59 o 
  -1   7   1     1838.27     1841.17     77.49 o 
   1   7   1     7761.02     7668.21    213.54 o 
   3   7   1    25594.66    25228.25    804.34 o 
   5   7   1     2360.61     2444.82    163.14 o 
 -10   8   1     1114.38     1228.77    104.22 o 
  -8   8   1     1950.85     1792.27    128.90 o 
  -6   8   1     1287.69     1272.64    122.24 o 
  -4   8   1    24959.28    24836.65    526.67 o 
  -2   8   1     3693.07     3690.12    116.46 o 
   0   8   1     5277.40     5340.44    161.44 o 
   2   8   1    11761.10    10884.06    372.49 o 
   4   8   1    14872.38    14186.69    469.93 o 
  -9   9   1      559.15      609.44     85.53 o 
  -7   9   1     5733.51     5732.47    185.56 o 
  -5   9   1     8316.47     8132.59    217.48 o 
  -3   9   1     2220.94     2180.80     91.78 o 
  -1   9   1     4546.26     4471.03    146.50 o 
   1   9   1     6721.90     6144.48    251.60 o 
   3   9   1     9414.17     8918.57    456.05 o 
   5   9   1     3404.23     3342.56    240.94 o 
 -10  10   1      409.91      467.76     92.87 o 
  -8  10   1      548.60      703.46     84.51 o 
  -6  10   1     1753.08     1806.45    109.69 o 
  -4  10   1     8166.53     8188.38    213.94 o 
  -2  10   1     7821.15     7855.44    190.77 o 
   0  10   1      641.84      592.00     70.28 o 
   2  10   1    14743.75    15544.38    518.77 o 
   4  10   1     6272.09     6644.44    361.57 o 
   6  10   1     1001.03      881.97    151.44 o 
   8  10   1      584.00      498.91    148.36 o 
  -9  11   1      523.12      586.98     92.57 o 
  -7  11   1     1346.35     1412.24     98.67 o 
  -5  11   1     1277.58     1342.57     82.76 o 
  -3  11   1     1691.13     1868.45     83.37 o 
  -1  11   1     6148.08     5949.69    146.62 o 
   1  11   1     6116.33     6416.15    202.82 o 
   3  11   1     1824.65     1933.56    176.18 o 
   5  11   1     1713.79     1483.40    179.00 o 
   7  11   1     1070.76      798.04    167.39 o 
   9  11   1      449.70      421.32    163.31 o 
  -8  12   1     2177.48     2096.08    127.51 o 
  -6  12   1      712.23      737.03     73.97 o 
  -4  12   1     1049.89     1052.37     70.94 o 
  -2  12   1     6494.96     6643.20    174.08 o 
   0  12   1     2424.75     2202.09    138.79 o 
   2  12   1     1020.04      958.18    139.81 o 
   4  12   1     1167.18      951.21    144.38 o 
   8  12   1      535.30      508.04    163.64 o 
  -9  13   1      902.77      897.14    104.16 o 
  -7  13   1     1666.27     1723.89    110.65 o 
  -5  13   1       66.35       41.72     36.82 o 
  -3  13   1      413.69      426.90     50.71 o 
  -1  13   1     8238.98     8438.21    204.53 o 
   1  13   1      675.16      568.98     64.41 o 
   3  13   1     1191.88     1188.08    164.55 o 
   5  13   1      580.29      565.45    143.71 o 
   7  13   1     1163.11      964.99    186.06 o 
   9  13   1      270.60      229.77    167.39 o 
  -8  14   1      765.39      752.88     89.59 o 
  -6  14   1      800.48      808.11     81.47 o 
  -4  14   1      238.85      328.48     49.90 o 
  -2  14   1     2313.46     2315.79     94.12 o 
   0  14   1     1400.11     1567.65     77.17 o 
   2  14   1      920.05      907.79    151.35 o 
   4  14   1      569.96      382.61    122.86 o 
   6  14   1      643.40      550.66    158.41 o 
   8  14   1      226.24      218.97    152.76 o 
  -7  15   1      156.24      108.05     51.90 o 
  -5  15   1      488.49      459.13     63.97 o 
  -3  15   1     1668.21     1806.15     92.42 o 
  -1  15   1      790.56      838.77     60.39 o 
   1  15   1        1.92      -54.16     89.30 o 
   3  15   1      776.65      780.84    150.52 o 
   5  15   1     1090.00     1170.56    187.14 o 
   7  15   1       21.63      -17.78    129.83 o 
  -8  16   1      228.13      108.66     63.86 o 
  -6  16   1      250.05      192.18     59.21 o 
  -4  16   1     1271.15     1282.73    107.62 o 
  -2  16   1     1538.85     1608.21     84.85 o 
   0  16   1     1803.04     1634.50    193.95 o 
   2  16   1     1113.62     1248.19    189.30 o 
   4  16   1      978.26      977.11    181.82 o 
   6  16   1      152.71      131.08    137.07 o 
   8  16   1       41.15      -84.35    137.49 o 
  -7  17   1      325.74      381.79     75.28 o 
  -5  17   1        4.02        3.81     44.24 o 
  -3  17   1     2908.52     2826.51    117.50 o 
  -1  17   1     1149.21     1494.27    195.77 o 
   1  17   1     1173.27     1387.26    192.95 o 
   3  17   1     1950.09     2168.10    244.09 o 
   5  17   1       55.83      -36.71    134.82 o 
   7  17   1      488.01      280.94    171.29 o 
  -6  18   1      463.77      525.44     79.33 o 
  -4  18   1      369.82      436.68     64.70 o 
  -2  18   1     1283.62     1347.76    113.83 o 
   0  18   1     1650.03     1657.17    213.54 o 
   2  18   1     1701.05     1357.70    212.29 o 
   4  18   1      212.12      518.43    171.29 o 
   6  18   1      915.25     1085.63    227.82 o 
  -5  19   1      152.23      125.67     57.06 o 
  -3  19   1     1545.22     1393.00    126.25 o 
  -1  19   1      335.82      434.78    154.26 o 
   1  19   1      487.46      899.40    185.97 o 
   3  19   1      398.47      225.61    140.30 o 
   5  19   1       17.50      143.54    153.35 o 
  -6  20   1      429.69      269.30     76.01 o 
  -4  20   1      153.24       72.59     61.86 o 
  -2  20   1       80.67      103.92    143.21 o 
   0  20   1      792.40      655.08    183.83 o 
   2  20   1      282.04      305.02    162.40 o 
   4  20   1      140.26      116.46    165.22 o 
   6  20   1      331.66      580.81    210.08 o 
  -5  21   1      738.61      464.99     93.58 o 
  -3  21   1        0.34      -54.99    149.10 o 
  -1  21   1      124.26      -12.71    143.79 o 
   1  21   1      259.92      120.20    156.00 o 
   3  21   1      443.20      107.82    164.22 o 
   5  21   1       20.54      104.92    189.23 o 
  -4  22   1      586.88      581.98    227.11 o 
  -2  22   1       22.86      249.70    181.25 o 
   0  22   1       16.19      -57.74    151.85 o 
   2  22   1      650.29      618.36    211.99 o 
   4  22   1       86.03      -99.88    181.24 o 
  -1  23   1       69.32       49.92    169.30 o 
   1  23   1      207.81      -62.05    170.62 o 
 -10   0   2      234.61      310.64     86.30 o 
  -8   0   2      924.11     1076.27     75.60 o 
  -6   0   2    12740.97    12166.10    279.15 o 
  -4   0   2     3410.49     3514.83    126.58 o 
  -2   0   2    11291.64    11672.85    307.96 o 
   0   0   2    57046.61    61164.18   2721.21 o 
  10   0   2      650.63      325.30    104.75 o 
 -11   1   2     1872.86     1880.14    136.00 o 
  -9   1   2      191.07      157.64     34.97 o 
  -7   1   2     1547.28     1585.23     57.54 o 
  -5   1   2     9322.02     9270.69    161.37 o 
  -3   1   2     7194.21     7679.48    155.73 o 
  -1   1   2    80408.11    82232.38   2121.44 o 
   1   1   2    11218.50    10790.69    378.57 o 
   9   1   2      115.41      109.24     72.36 o 
  11   1   2      136.15      187.65    102.09 o 
 -10   2   2      462.73      587.10     72.26 o 
  -8   2   2      151.63      153.28     31.72 o 
  -6   2   2    12213.96    11987.16    194.22 o 
  -4   2   2      891.88      939.86     39.92 o 
  -2   2   2    32056.97    30982.52    553.27 o 
   0   2   2    39263.02    37165.29    974.25 o 
   2   2   2    27330.56    23871.52   1206.51 o 
   4   2   2     6077.54     6479.97    330.11 o 
   8   2   2     2515.14     2342.04    202.75 o 
 -11   3   2      638.11      778.42     90.98 o 
  -9   3   2       37.07       37.05     44.04 o 
  -7   3   2     1029.79     1071.76     48.42 o 
  -5   3   2    12708.40    12524.35    222.14 o 
  -3   3   2      907.72      880.55     35.20 o 
  -1   3   2       93.48       72.15     12.02 o 
   1   3   2    56055.45    51536.41   2616.27 o 
   3   3   2    15500.22    14123.29    747.14 o 
   5   3   2     2817.97     2801.91    211.13 o 
   7   3   2     1557.08     1232.08    155.09 o 
 -10   4   2      423.08      431.58     69.93 o 
  -8   4   2      801.36      740.26     67.39 o 
  -6   4   2     9936.28     9494.06    170.62 o 
  -4   4   2     6010.48     5694.95    112.08 o 
  -2   4   2     2087.10     1988.84     63.26 o 
   0   4   2     9543.45     9103.78    244.83 o 
   2   4   2    15261.85    13916.80    727.04 o 
   4   4   2       73.63       12.88     37.38 o 
   6   4   2      449.64      350.05     85.97 o 
   8   4   2     3739.98     3338.41    253.89 o 
 -11   5   2      856.54      840.04     94.97 o 
  -9   5   2      409.53      396.01     77.16 o 
  -7   5   2      106.16      118.18     36.57 o 
  -5   5   2    13212.36    12726.73    226.51 o 
  -3   5   2     2880.26     2930.12     77.98 o 
  -1   5   2     9357.09     8952.71    400.43 o 
   1   5   2    31957.74    28946.55    930.75 o 
   3   5   2    16726.41    15830.27    805.59 o 
   5   5   2      127.55      107.74     55.07 o 
   7   5   2     1067.55      965.24    134.33 o 
 -10   6   2      690.05      614.91     82.10 o 
  -8   6   2      180.82      161.55     57.63 o 
  -6   6   2     1530.57     1496.96     66.38 o 
  -4   6   2     3243.71     3336.97     92.93 o 
  -2   6   2     3130.34     2945.20    109.50 o 
   0   6   2      102.43      120.80     22.64 o 
   2   6   2     3634.72     3163.25    137.00 o 
   4   6   2     2115.44     2222.31    157.75 o 
   6   6   2       32.00       41.12     56.90 o 
  -9   7   2      563.15      640.62     74.92 o 
  -7   7   2       27.93       16.12     33.36 o 
  -5   7   2     2823.44     2703.86    102.63 o 
  -3   7   2     2823.98     2790.80     91.37 o 
  -1   7   2     3987.75     3900.80    112.22 o 
   1   7   2     7647.39     7510.24    265.56 o 
   3   7   2     4272.99     4618.06    185.84 o 
   5   7   2     2413.24     2512.07    179.83 o 
 -10   8   2      114.34       45.50     68.42 o 
  -8   8   2      807.07      775.95     87.82 o 
  -6   8   2      821.02      817.19     69.78 o 
  -4   8   2     2159.50     2129.05     86.57 o 
  -2   8   2     1405.07     1438.02     61.43 o 
   0   8   2     4662.56     4616.88    147.23 o 
   2   8   2     2840.84     2801.66    127.11 o 
   4   8   2       27.24       26.42     36.41 o 
  -9   9   2       17.15      -14.51     53.09 o 
  -7   9   2     3549.57     3489.43    139.01 o 
  -5   9   2     1582.25     1715.54     88.72 o 
  -3   9   2     1566.64     1531.14     71.99 o 
  -1   9   2     3440.51     3536.37    131.70 o 
   1   9   2      827.71      926.37     69.20 o 
   3   9   2     2591.28     2610.32    127.02 o 
   5   9   2      413.11      336.76    103.26 o 
 -10  10   2       65.32       50.72     69.94 o 
  -8  10   2      970.25     1025.28     92.96 o 
  -6  10   2      393.20      436.45     58.72 o 
  -4  10   2     8151.93     8370.52    216.83 o 
  -2  10   2      657.35      729.59     50.21 o 
   0  10   2     3826.31     3919.07    137.64 o 
   2  10   2     5936.11     5916.83    226.85 o 
   4  10   2      589.43      479.05    103.84 o 
   6  10   2      516.76      475.73    131.25 o 
  -9  11   2       81.71       77.76     66.82 o 
  -7  11   2      336.31      266.35     57.31 o 
  -5  11   2     5309.48     5672.18    173.03 o 
  -3  11   2      671.51      788.57     58.44 o 
  -1  11   2     1632.74     1595.63     64.95 o 
   1  11   2     1091.89     1032.58     67.65 o 
   3  11   2     2635.42     2956.50    222.09 o 
   5  11   2     1217.10     1013.98    153.76 o 
   7  11   2      303.66      282.02    135.65 o 
   9  11   2      777.50     1132.04    208.31 o 
  -8  12   2       42.15       39.72     51.18 o 
  -6  12   2     1434.31     1657.03    100.32 o 
  -4  12   2     1657.74     1484.60     82.47 o 
  -2  12   2      200.35      258.27     38.73 o 
   0  12   2     1864.41     1840.35     89.73 o 
   2  12   2     5081.02     5197.74    329.86 o 
   4  12   2       28.44      -18.19     75.43 o 
   6  12   2      197.22      107.99    109.65 o 
   8  12   2      642.43      536.54    165.81 o 
  -9  13   2       61.60       72.58     64.76 o 
  -7  13   2      461.37      459.68     71.75 o 
  -5  13   2     3981.51     3790.53    139.33 o 
  -3  13   2      182.18      195.82     39.01 o 
  -1  13   2     2876.84     2956.74     97.54 o 
   1  13   2     6568.34     6147.88    234.77 o 
   3  13   2      119.71       39.54     87.97 o 
   5  13   2       30.40       36.96     95.61 o 
   9  13   2      106.64      -15.87    129.83 o 
  -8  14   2      297.07      232.58     67.55 o 
  -6  14   2      394.07      398.20     68.30 o 
  -4  14   2       39.91       38.02     35.76 o 
  -2  14   2     2319.14     2338.08     99.35 o 
   0  14   2     7234.67     6883.06    174.24 o 
   2  14   2       86.43       69.03     90.80 o 
   4  14   2       94.11      102.34     97.94 o 
   8  14   2      530.43      447.90    172.20 o 
  -7  15   2     1200.15     1216.19    103.41 o 
  -5  15   2      174.56      143.31     52.84 o 
  -3  15   2      345.33      398.55     52.14 o 
  -1  15   2     3965.27     3945.07    124.47 o 
   1  15   2     4029.26     3948.56    290.25 o 
   3  15   2      444.35      295.56    132.41 o 
   5  15   2      856.72      898.41    173.52 o 
  -8  16   2      252.13      285.81     72.44 o 
  -6  16   2     1054.93     1153.82     97.28 o 
  -4  16   2     1144.33     1061.87     88.80 o 
  -2  16   2     1654.52     1883.14     91.65 o 
   0  16   2     5119.97     5355.24    346.21 o 
   2  16   2      336.46      247.13    131.25 o 
   4  16   2      230.72      224.12    133.49 o 
   6  16   2     1796.88     1537.94    236.62 o 
   8  16   2      587.50      544.42    195.37 o 
  -7  17   2      642.90      643.30     87.99 o 
  -5  17   2      518.99      460.12     77.00 o 
  -3  17   2     1405.08     1275.52     84.87 o 
  -1  17   2     1628.41     1776.14    205.07 o 
   1  17   2     2137.56     2132.90    236.62 o 
   3  17   2      351.56      164.06    141.47 o 
   5  17   2      578.67      475.23    169.38 o 
   7  17   2      635.89      655.91    194.87 o 
  -6  18   2      800.02      688.44     85.28 o 
  -4  18   2      126.07      131.71     48.26 o 
  -2  18   2      295.77      264.81     77.93 o 
   0  18   2     1302.36     1423.54    204.90 o 
   2  18   2     1148.56     1067.36    193.53 o 
   4  18   2      658.38      491.51    173.03 o 
   6  18   2      135.88      282.60    172.87 o 
  -5  19   2     1301.14     1285.59    167.31 o 
  -3  19   2      325.94      363.15     75.45 o 
  -1  19   2      234.64      165.81    139.97 o 
   1  19   2     1017.98      928.55    185.73 o 
   3  19   2     1055.39      928.55    217.11 o 
   5  19   2       58.01      171.70    171.04 o 
  -6  20   2      710.58      490.38     85.16 o 
  -4  20   2      813.02      660.16     92.43 o 
  -2  20   2       65.17       11.55    138.81 o 
   0  20   2      177.26       51.58    137.07 o 
   2  20   2     1767.09     1734.13    250.57 o 
   4  20   2      172.38      300.54    185.83 o 
  -5  21   2      570.87      739.54    135.47 o 
  -3  21   2       27.88     -124.62    151.44 o 
  -1  21   2        5.03       53.82    141.22 o 
   1  21   2      804.94      951.79    212.96 o 
   3  21   2     1216.29     1113.44    251.90 o 
   5  21   2      112.33      -78.00    197.28 o 
  -4  22   2      185.92      167.22    189.73 o 
  -2  22   2      157.63      162.73    163.64 o 
   0  22   2       51.26      -33.97    152.27 o 
   2  22   2      644.36      295.89    198.54 o 
  -1  23   2      459.64      447.90    206.01 o 
   1  23   2      471.17      762.56    225.94 o 
 -11   1   3       98.27      136.61     79.41 o 
  -9   1   3      870.97      835.42     52.70 o 
  -7   1   3      368.22      407.95     34.07 o 
  -5   1   3     2162.06     2402.01     57.93 o 
  -3   1   3       42.93       34.63     14.13 o 
  -1   1   3     2145.67     2176.20     91.89 o 
   1   1   3    15536.19    15331.22    527.48 o 
   3   1   3     2605.68     2532.25    173.69 o 
   5   1   3     4918.30     4807.11    296.98 o 
   7   1   3       48.32      114.55     63.38 o 
   9   1   3      783.90      610.63     88.55 o 
 -10   2   3       82.24       91.68     52.31 o 
  -8   2   3     1110.83     1097.57     53.30 o 
  -6   2   3      955.31     1042.31     43.36 o 
  -4   2   3     4783.91     5205.88    103.66 o 
  -2   2   3     7928.54     8497.55    206.60 o 
   0   2   3    14191.12    14376.61    488.97 o 
   2   2   3     1373.74     1185.84     99.55 o 
   4   2   3     7643.90     7791.84    413.79 o 
   6   2   3     2081.99     1591.25    159.07 o 
   8   2   3      157.12      189.23     75.10 o 
  10   2   3       51.37       72.85     76.59 o 
 -11   3   3       44.41       15.41     63.80 o 
  -9   3   3     1006.95     1007.85     78.59 o 
  -7   3   3     2154.47     2013.79     62.11 o 
  -5   3   3     1488.34     1669.92     55.53 o 
  -3   3   3    13129.28    13353.23    254.84 o 
  -1   3   3    23570.46    23533.97    524.88 o 
   1   3   3     3062.00     3094.19    132.42 o 
   3   3   3     7542.28     7130.55    406.82 o 
   5   3   3     7488.16     6579.94    384.65 o 
   7   3   3     1740.72     1687.39    161.40 o 
   9   3   3      795.57      702.76    133.15 o 
 -10   4   3     1154.59     1417.73    110.58 o 
  -8   4   3     1040.65      996.95     73.93 o 
  -6   4   3     4565.34     4701.73    100.78 o 
  -4   4   3     2443.19     2445.85     61.75 o 
  -2   4   3    12102.65    12719.33    344.38 o 
   0   4   3    22192.86    21471.35    566.31 o 
   2   4   3     1756.93     1864.56    129.44 o 
   4   4   3     1020.35      887.03    109.26 o 
   6   4   3     3842.38     3537.42    255.22 o 
   8   4   3       77.05       72.02     59.98 o 
 -11   5   3      158.60      171.66     72.81 o 
  -9   5   3      789.61      832.76    102.39 o 
  -7   5   3     1809.27     1837.88     88.53 o 
  -5   5   3     5708.30     5551.13    116.23 o 
  -3   5   3     3930.84     3986.29    100.59 o 
  -1   5   3     7196.62     6814.17    219.04 o 
   1   5   3     8611.08     8167.86    272.10 o 
   3   5   3     6646.80     6835.48    368.88 o 
   5   5   3      989.24     1014.59     81.32 o 
   7   5   3     1867.12     1778.47    170.20 o 
 -10   6   3      457.60      586.38     81.31 o 
  -8   6   3      813.98      889.22     74.28 o 
  -6   6   3     5320.58     5297.73    130.08 o 
  -4   6   3    11038.14    10733.15    230.75 o 
  -2   6   3      921.45     1017.82     58.83 o 
   0   6   3     1755.31     1799.92     62.91 o 
   2   6   3    49291.42    49521.00   2336.64 o 
   4   6   3     1184.38     1228.60    119.97 o 
   6   6   3     1224.55     1039.67    112.71 o 
  -9   7   3       98.98      142.49     57.31 o 
  -7   7   3     2269.92     2150.90    113.00 o 
  -5   7   3    13679.60    13014.45    320.02 o 
  -3   7   3     2213.65     1955.48     73.62 o 
  -1   7   3     2890.92     2758.99     85.33 o 
   1   7   3     6076.46     5342.18    204.31 o 
   3   7   3    11729.73    11043.06    388.91 o 
   5   7   3     1020.96     1202.53    128.19 o 
 -10   8   3      644.01      680.19     96.27 o 
  -8   8   3     1688.68     1647.32    114.05 o 
  -6   8   3     2833.86     2653.08    113.29 o 
  -4   8   3    14560.94    14406.09    330.12 o 
  -2   8   3     3519.50     4083.10    110.82 o 
   0   8   3     5335.12     5172.74    159.29 o 
   2   8   3    12432.74    11302.48    387.03 o 
   4   8   3     4239.76     4361.11    260.78 o 
  -9   9   3      177.38      128.52     61.41 o 
  -7   9   3     4034.72     4167.65    153.75 o 
  -5   9   3     7293.69     7101.13    195.73 o 
  -3   9   3     1664.98     1623.84     74.90 o 
  -1   9   3      956.25      958.19     48.32 o 
   1   9   3    12786.79    11928.92    451.53 o 
   3   9   3    13399.87    13080.62    435.18 o 
   5   9   3      966.28      956.36    140.39 o 
 -10  10   3      881.13      863.99    106.87 o 
  -8  10   3     1392.38     1287.44    102.29 o 
  -6  10   3     2176.49     2356.89    165.36 o 
  -4  10   3     2882.12     2607.36    100.20 o 
  -2  10   3     6830.89     6598.89    169.05 o 
   0  10   3     8721.67     8535.36    252.01 o 
   2  10   3     2695.96     2593.49    130.36 o 
   4  10   3     3217.50     3103.54    235.37 o 
   6  10   3     1646.28     1574.81    189.13 o 
  -9  11   3     1074.86     1177.14    113.61 o 
  -7  11   3     3446.53     3365.81    142.11 o 
  -5  11   3     1854.70     1797.70     96.02 o 
  -3  11   3     5506.95     5326.02    153.11 o 
  -1  11   3     5939.75     5592.64    130.14 o 
   1  11   3      892.20      789.41     77.04 o 
   3  11   3     1172.32     1226.35    148.53 o 
   5  11   3     6653.71     6933.12    393.12 o 
   7  11   3      227.03      245.80    134.15 o 
   9  11   3      594.85      571.67    178.18 o 
  -8  12   3     2829.23     2910.92    232.26 o 
  -6  12   3      436.24      367.97     60.97 o 
  -4  12   3      491.10      592.43     58.84 o 
  -2  12   3     8355.76     8137.38    206.46 o 
   0  12   3      225.16      214.77     42.45 o 
   2  12   3      381.80      408.47     96.23 o 
   4  12   3     4266.97     4468.71    305.78 o 
   8  12   3       33.43       51.67    128.26 o 
  -9  13   3      381.59      476.07    105.06 o 
  -7  13   3      425.02      414.57     90.13 o 
  -5  13   3      408.50      373.41     58.66 o 
  -3  13   3     4714.13     4638.88    144.12 o 
  -1  13   3     7498.40     7164.23    180.01 o 
   1  13   3      598.70      568.06     77.70 o 
   3  13   3      571.68      446.41    123.77 o 
   7  13   3      230.35      272.13    136.32 o 
   9  13   3      143.83      144.45    164.06 o 
  -8  14   3      942.65     1052.60    101.21 o 
  -6  14   3     1009.09      980.58     87.00 o 
  -4  14   3     1735.49     1690.84     95.51 o 
  -2  14   3     5766.21     5628.72    181.65 o 
   0  14   3      251.88      263.99     38.14 o 
   2  14   3      465.50      420.41    121.45 o 
   4  14   3     1151.91     1155.53    178.83 o 
   6  14   3     1299.39      880.97    178.09 o 
   8  14   3       76.46      -89.25    134.25 o 
  -7  15   3      416.59      390.04     71.87 o 
  -5  15   3       10.95       -9.03     40.38 o 
  -3  15   3      641.93      755.47     68.54 o 
  -1  15   3      664.74      660.22     56.40 o 
   1  15   3      167.91      202.60    111.39 o 
   3  15   3      372.60      402.13    136.48 o 
   5  15   3     1126.11     1007.67    181.74 o 
   7  15   3       74.33       67.53    141.05 o 
  -8  16   3      209.10       94.64     62.07 o 
  -6  16   3      109.86      112.38     52.98 o 
  -4  16   3      445.50      311.01     55.60 o 
  -2  16   3       93.34       77.85     44.19 o 
   0  16   3     1153.95      994.88    164.14 o 
   2  16   3      550.73      734.91    160.98 o 
   4  16   3      367.28      292.74    145.87 o 
   6  16   3       35.74       98.10    145.20 o 
  -7  17   3        2.61      -69.40     46.27 o 
  -5  17   3       41.50      -26.92     54.46 o 
  -3  17   3      236.41      199.04     48.74 o 
  -1  17   3      125.22       57.15     99.26 o 
   1  17   3      182.34      422.82    135.99 o 
   3  17   3       51.99       81.24    132.24 o 
   5  17   3      201.70      412.93    162.73 o 
   7  17   3      203.03      306.43    174.61 o 
  -6  18   3      272.79      196.17     71.54 o 
  -4  18   3      635.26      634.85     83.13 o 
  -2  18   3      340.21      354.45     75.94 o 
   0  18   3      188.41      112.72    128.09 o 
   2  18   3      174.52      147.11    138.06 o 
   4  18   3        7.18      -90.16    139.65 o 
   6  18   3      220.01      232.76    164.89 o 
  -5  19   3      884.59      844.93     89.29 o 
  -3  19   3      214.14      171.41     59.52 o 
  -1  19   3      432.48      415.50    146.45 o 
   1  19   3      199.77      314.58    147.53 o 
   3  19   3      175.23       19.60    172.12 o 
   5  19   3       39.06      116.13    179.18 o 
  -6  20   3      230.28       84.93     71.45 o 
  -4  20   3      130.65      160.22     67.45 o 
  -2  20   3       91.76      138.97    140.22 o 
   0  20   3      252.96      174.53    144.29 o 
   2  20   3      850.48      885.04    202.00 o 
   4  20   3      195.49      -65.54    183.50 o 
  -5  21   3      786.70      512.17     96.52 o 
  -3  21   3       32.24     -111.42    129.52 o 
  -1  21   3      307.62      317.73    166.31 o 
   1  21   3      377.22      238.24    169.54 o 
   3  21   3      279.22      317.40    202.27 o 
  -4  22   3      472.13      552.15    223.45 o 
  -2  22   3       53.60      137.90    164.89 o 
   0  22   3       65.02      106.00    157.83 o 
   2  22   3     1542.84     1296.34    252.06 o 
  -1  23   3      155.38      322.80    189.73 o 
   1  23   3      753.16      972.55    243.93 o 
 -10   0   4      799.48      948.22    114.22 o 
  -8   0   4      325.35      383.49     55.42 o 
  -6   0   4     3701.99     3972.48    120.64 o 
  -4   0   4    28883.21    29866.91    898.91 o 
  -2   0   4    54022.95    55362.60   2597.00 o 
   0   0   4    11573.52    12306.05    603.92 o 
   2   0   4     3500.31     3394.79    210.55 o 
   4   0   4     1407.77     1358.69    128.02 o 
   6   0   4     3678.41     3633.15    254.55 o 
   8   0   4     1628.91     1754.47    178.25 o 
  10   0   4      157.23       -6.40     65.54 o 
 -11   1   4     1500.39     1749.35    257.83 o 
  -9   1   4     1342.87     1343.86     63.80 o 
  -7   1   4       56.45       56.69     22.43 o 
  -5   1   4     5537.48     5565.65    101.60 o 
  -3   1   4    28555.14    29279.88    530.49 o 
  -1   1   4     6195.91     6362.69    236.45 o 
   1   1   4    16607.39    17043.05    554.30 o 
   3   1   4     3054.21     2677.73    127.00 o 
   5   1   4     5542.18     4913.18    231.03 o 
   7   1   4     2003.99     1981.64    128.54 o 
   9   1   4     1005.65      929.16    108.40 o 
 -10   2   4     2025.17     2067.81    114.45 o 
  -8   2   4       98.60       91.57     29.47 o 
  -6   2   4     2233.61     2175.35     59.43 o 
  -4   2   4     8855.16     8351.38    151.95 o 
  -2   2   4    32382.88    35146.84    925.01 o 
   0   2   4      906.87      928.02     61.14 o 
   2   2   4     7401.98     7350.17    288.07 o 
   4   2   4      836.35      944.90    110.51 o 
   6   2   4     1802.20     1692.29    165.05 o 
   8   2   4     3462.68     3114.69    182.65 o 
  10   2   4       34.06       78.08     77.83 o 
 -11   3   4      682.67      700.30    107.06 o 
  -9   3   4      470.23      482.42     65.62 o 
  -7   3   4       30.02       39.00     22.29 o 
  -5   3   4    13416.90    13225.46    232.55 o 
  -3   3   4     4658.77     4900.21    139.99 o 
  -1   3   4     5979.59     5954.36    169.77 o 
   1   3   4     5467.76     4953.53    189.68 o 
   3   3   4    12807.15    11969.30    625.84 o 
   5   3   4     1372.05     1294.60    153.68 o 
   7   3   4     5527.14     5197.16    336.58 o 
   9   3   4     1736.82     1481.89    139.49 o 
 -10   4   4      833.39      796.30     80.01 o 
  -8   4   4      838.24      659.81     63.74 o 
  -6   4   4     3417.60     3388.29     75.91 o 
  -4   4   4     5785.11     5518.16    131.92 o 
  -2   4   4    14710.11    15465.47    365.81 o 
   0   4   4    21751.87    20516.31    555.77 o 
   2   4   4     8991.03     8363.53    330.68 o 
   4   4   4      362.08      523.66     86.47 o 
   6   4   4        3.79        8.89     59.56 o 
   8   4   4     4921.40     4563.27    328.28 o 
  10   4   4      295.12      174.94     99.01 o 
 -11   5   4     1002.41      953.04    197.03 o 
  -9   5   4       37.30       15.15     48.15 o 
  -7   5   4      543.78      591.72     57.96 o 
  -5   5   4     9542.61     9136.62    204.72 o 
  -3   5   4     3176.79     3238.63     85.04 o 
  -1   5   4     2274.97     2321.34     72.95 o 
   1   5   4    14116.09    14071.60    399.52 o 
   3   5   4     8350.23     8336.48    440.36 o 
   5   5   4     1667.60     1692.43    102.58 o 
   7   5   4     5354.83     5254.82    233.18 o 
 -10   6   4      918.33     1046.72     94.18 o 
  -8   6   4       27.41       24.96     40.85 o 
  -6   6   4     3105.39     3096.18    115.07 o 
  -4   6   4     4007.09     4030.95    106.69 o 
  -2   6   4     6169.51     6279.25    164.58 o 
   0   6   4     3750.21     3497.18    126.59 o 
   2   6   4     7522.37     7268.79    403.83 o 
   4   6   4      609.14      629.41    100.76 o 
   6   6   4       16.21       53.37     40.35 o 
  -9   7   4      255.97      313.56     68.52 o 
  -7   7   4      223.99      258.19     83.35 o 
  -5   7   4     2156.88     2057.56     89.98 o 
  -3   7   4     4943.99     5086.76    138.18 o 
  -1   7   4     6556.21     6849.98    179.88 o 
   1   7   4    12696.09    12107.13    697.32 o 
   3   7   4     1350.88     1227.18    127.19 o 
   5   7   4      278.30      365.96     58.02 o 
 -10   8   4       73.81      109.32     77.50 o 
  -8   8   4      146.05      138.42     54.27 o 
  -6   8   4      238.59      239.26     48.86 o 
  -4   8   4      704.55      733.35     62.07 o 
  -2   8   4      465.86      466.94     30.71 o 
   0   8   4      136.30      160.01     30.32 o 
   2   8   4     3818.33     4073.92    171.95 o 
   4   8   4      376.36      441.01     83.32 o 
  -9   9   4      437.63      304.17    100.72 o 
  -7   9   4      173.48      194.89     51.80 o 
  -5   9   4      866.15      873.61    112.73 o 
  -3   9   4      565.35      745.39     51.86 o 
  -1   9   4      218.38      217.09     24.48 o 
   1   9   4     3979.91     3885.18    298.80 o 
   3   9   4     2021.76     2199.16    121.64 o 
 -10  10   4       29.95       69.89     81.98 o 
  -8  10   4      816.51      776.63     84.70 o 
  -6  10   4      287.78      269.72     50.33 o 
  -4  10   4     3748.07     3537.98    128.43 o 
  -2  10   4     2361.82     2097.71     79.93 o 
   0  10   4      124.37      129.26     30.03 o 
   2  10   4     4952.24     4839.83    200.38 o 
   4  10   4      467.19      322.22    106.83 o 
   6  10   4      367.95      344.82    121.12 o 
  -9  11   4        1.18       65.08     65.69 o 
  -7  11   4      104.71       53.44     41.79 o 
  -5  11   4     2299.52     2278.51    105.09 o 
  -3  11   4       59.13       53.58     28.80 o 
  -1  11   4     2898.64     2944.20     82.78 o 
   1  11   4     9149.31     9285.75    328.19 o 
   3  11   4      112.55      186.16     53.53 o 
   5  11   4      523.83      607.31    141.80 o 
   7  11   4      397.08      407.87    143.54 o 
   9  11   4      914.63      966.74    199.84 o 
  -8  12   4       49.73       78.72     51.62 o 
  -6  12   4     1409.56     1526.16     98.98 o 
  -4  12   4      757.29      719.43     62.92 o 
  -2  12   4      704.81      696.37     56.51 o 
   0  12   4     1713.48     1575.72     59.19 o 
   2  12   4     4136.54     4145.29    191.99 o 
   4  12   4     1102.82     1074.25    162.15 o 
   6  12   4      493.76      568.35    149.85 o 
  -9  13   4      489.31      612.75     90.83 o 
  -7  13   4      824.25      713.49     84.47 o 
  -5  13   4     1419.15     1329.02    111.79 o 
  -3  13   4     1997.69     1990.01     91.94 o 
  -1  13   4     1106.75     1143.37     82.66 o 
   1  13   4     1162.40      970.23     98.95 o 
   3  13   4      119.69      115.38     90.96 o 
   5  13   4      699.91      611.22    159.91 o 
   7  13   4      806.23      473.65    159.24 o 
  -8  14   4       72.52        8.50     51.10 o 
  -6  14   4      328.11      304.67     61.31 o 
  -4  14   4     1086.15     1124.68     80.00 o 
  -2  14   4     3551.64     3492.65    119.14 o 
   0  14   4     2457.16     2512.51     92.78 o 
   2  14   4      364.22      117.04    101.17 o 
   4  14   4      356.82      241.81    129.00 o 
   6  14   4      855.23      893.18    180.16 o 
   8  14   4      123.41       73.93    130.75 o 
  -7  15   4      242.58      192.30     60.44 o 
  -5  15   4     1576.48     1643.73    103.19 o 
  -3  15   4     2465.09     2301.25    102.59 o 
  -1  15   4     1310.89     1314.56     74.88 o 
   1  15   4     1079.30     1208.92    169.37 o 
   3  15   4      398.37      407.28    141.22 o 
   5  15   4     1285.03     1073.01    205.49 o 
   7  15   4      817.19      725.52    182.59 o 
  -8  16   4      313.96      240.12     69.56 o 
  -6  16   4      465.34      480.23     76.04 o 
  -4  16   4     3286.68     3519.58    166.57 o 
  -2  16   4     1036.80     1270.10     81.03 o 
   0  16   4     1057.10      745.95    147.69 o 
   2  16   4      288.57      351.87    144.12 o 
   4  16   4      828.19      614.62    169.63 o 
   6  16   4      339.52      518.76    171.29 o 
  -7  17   4      141.07       48.61     56.05 o 
  -5  17   4      463.15      444.09     70.81 o 
  -3  17   4     1371.02     1664.03    114.69 o 
  -1  17   4     1135.96     1335.36    184.65 o 
   1  17   4      497.05      438.35    144.70 o 
   3  17   4     1193.88     1260.73    205.90 o 
   5  17   4      202.98      309.10    166.22 o 
   7  17   4      551.30      275.20    175.60 o 
  -6  18   4      533.91      570.86     82.81 o 
  -4  18   4     1582.48     1541.42    101.60 o 
  -2  18   4      179.74      130.66     64.96 o 
   0  18   4      756.88      673.35    163.06 o 
   2  18   4     1692.09     1381.86    221.84 o 
   4  18   4      313.08      491.18    192.80 o 
   6  18   4      115.97     -146.46    166.55 o 
  -5  19   4     1254.31     1273.54    101.61 o 
  -3  19   4      873.43     1070.07    105.68 o 
  -1  19   4      100.10      -10.05    115.71 o 
   1  19   4     1103.61      986.83    201.33 o 
   3  19   4     1023.19      999.03    224.75 o 
   5  19   4       31.26     -113.83    171.45 o 
  -6  20   4      572.68      519.18    124.81 o 
  -4  20   4      754.12      714.04     96.07 o 
  -2  20   4      208.11      186.66    146.94 o 
   0  20   4      533.04      731.33    187.73 o 
   2  20   4     2276.54     2782.56    314.00 o 
   4  20   4       45.90       -3.82    190.23 o 
  -5  21   4      667.75      738.83    104.84 o 
  -3  21   4      473.61      434.20    177.27 o 
  -1  21   4       91.52      178.01    152.02 o 
   1  21   4     1998.55     1983.54    273.73 o 
   3  21   4      403.42      417.75    217.31 o 
  -4  22   4      302.36      300.04    203.85 o 
  -2  22   4       12.68       77.92    154.84 o 
   0  22   4      486.12      529.56    188.07 o 
   2  22   4      765.64     1152.79    243.01 o 
  -1  23   4        6.31       76.26    168.96 o 
   1  23   4      219.19      109.07    178.10 o 
 -11   1   5      204.10      139.22    130.41 o 
  -9   1   5      633.99      677.59     55.77 o 
  -7   1   5        5.35       12.03     21.12 o 
  -5   1   5      194.98      156.61     20.85 o 
  -3   1   5     2593.70     2315.19     96.25 o 
  -1   1   5     4498.01     4687.93    181.80 o 
   1   1   5     2839.98     2856.31    125.39 o 
   3   1   5      430.05      420.19     44.14 o 
   5   1   5     2806.04     2716.75    149.73 o 
   7   1   5       15.90       31.68     46.31 o 
   9   1   5      207.66      217.19     68.52 o 
 -10   2   5      680.31      757.99    101.44 o 
  -8   2   5      615.78      584.33     42.80 o 
  -6   2   5     3925.64     4132.75     86.88 o 
  -4   2   5     1440.45     1509.74     45.62 o 
  -2   2   5    35205.52    34974.46   1179.78 o 
   0   2   5     4519.01     4659.26    175.61 o 
   2   2   5      787.18      806.42     67.52 o 
   4   2   5     2334.61     2004.64    128.51 o 
   6   2   5      864.01      776.76     86.64 o 
   8   2   5      825.51      966.00    110.05 o 
  10   2   5      484.48      410.27    128.09 o 
 -11   3   5       79.89      117.98     81.52 o 
  -9   3   5     1245.27     1157.48     82.98 o 
  -7   3   5      917.97     1004.48     46.80 o 
  -5   3   5     3187.22     3320.76     80.78 o 
  -3   3   5    13693.89    14252.25    305.87 o 
  -1   3   5    10221.08    10428.09    286.48 o 
   1   3   5     6563.13     5906.46    237.40 o 
   3   3   5     8144.85     7963.87    313.45 o 
   5   3   5     3838.60     3560.08    143.18 o 
   7   3   5     1095.94     1024.94    104.71 o 
   9   3   5       24.94       63.42     54.12 o 
 -10   4   5     1548.58     1704.74    130.93 o 
  -8   4   5      168.85      163.81     46.77 o 
  -6   4   5     2275.53     2292.52     61.27 o 
  -4   4   5     1925.82     1851.97     63.97 o 
  -2   4   5     9820.49    10092.18    247.63 o 
   0   4   5     4349.86     4345.61    137.60 o 
   2   4   5     7018.67     7187.06    348.04 o 
   4   4   5     5684.57     5117.87    179.74 o 
   6   4   5     2551.70     2268.78    167.71 o 
   8   4   5       30.50       85.71     41.15 o 
  10   4   5      460.28      736.07    164.22 o 
 -11   5   5      200.74      238.53    100.68 o 
  -9   5   5     1814.33     1785.42    100.23 o 
  -7   5   5      101.63       68.24     36.48 o 
  -5   5   5     3289.73     3229.18     97.41 o 
  -3   5   5     9742.29    10623.68    222.04 o 
  -1   5   5     3138.00     3410.27    111.05 o 
   1   5   5     9192.52     9033.10    268.69 o 
   3   5   5     5322.89     4724.46    213.05 o 
   5   5   5     2217.98     2135.35    127.31 o 
   7   5   5     1522.32     1791.74    120.94 o 
   9   5   5     1086.37     1130.13    191.45 o 
 -10   6   5      465.48      491.83    102.57 o 
  -8   6   5      290.99      438.08     65.93 o 
  -6   6   5     3549.66     3454.40    122.46 o 
  -4   6   5    11009.07    11072.11    233.44 o 
  -2   6   5     1258.70     1294.45     47.71 o 
   0   6   5     2699.17     2489.91     93.14 o 
   2   6   5     3809.69     3742.62    266.47 o 
   4   6   5     3489.70     3463.17    163.47 o 
   6   6   5      422.40      509.61    125.02 o 
  10   6   5      518.44      454.22    144.04 o 
  -9   7   5      409.80      377.53     71.20 o 
  -7   7   5     1317.82     1503.23     95.27 o 
  -5   7   5     6101.51     6035.28    169.44 o 
  -3   7   5      642.40      599.61     41.94 o 
  -1   7   5     1115.89     1082.39     53.05 o 
   1   7   5    17716.74    17151.52    472.08 o 
   3   7   5     2843.42     3132.59    207.56 o 
   5   7   5       47.30       13.25     40.83 o 
   9   7   5     1937.80     2186.53    275.81 o 
 -10   8   5      403.90      318.97     95.06 o 
  -8   8   5      372.72      476.32     74.02 o 
  -6   8   5     2622.17     2460.70    130.47 o 
  -4   8   5     1123.81      933.50     65.67 o 
  -2   8   5     1891.28     1917.44     62.78 o 
   0   8   5     9833.54     9299.71    278.16 o 
   2   8   5    18661.43    17509.14    563.81 o 
   4   8   5     1337.86     1489.46     99.36 o 
  -9   9   5      242.12      166.44     75.26 o 
  -7   9   5     3665.63     3737.11    145.47 o 
  -5   9   5     1081.29     1047.30     71.41 o 
  -3   9   5     2495.68     2454.71     90.65 o 
  -1   9   5     2703.33     2757.85     76.08 o 
   1   9   5     6102.51     5587.79    339.82 o 
   3   9   5     7872.02     8499.87    322.21 o 
 -10  10   5      341.44      393.94    101.63 o 
  -8  10   5     1065.31      995.04     94.15 o 
  -6  10   5     4104.24     3767.61    137.63 o 
  -4  10   5     1774.72     1901.39     88.44 o 
  -2  10   5     6224.48     6041.14    141.88 o 
   0  10   5     8105.30     8017.00    213.91 o 
   2  10   5     2186.58     1954.47    116.61 o 
   4  10   5     4214.69     4087.31    201.41 o 
  -9  11   5      934.23     1063.51    171.52 o 
  -7  11   5      484.82      490.90     67.05 o 
  -5  11   5     1201.28     1148.06    103.24 o 
  -3  11   5     6623.15     6356.29    176.33 o 
  -1  11   5    10532.16    11044.46    229.42 o 
   1  11   5      253.98      338.99     41.37 o 
   3  11   5     3899.89     3946.34    189.21 o 
   5  11   5     3693.78     3953.04    284.52 o 
   7  11   5      435.84      295.64    139.06 o 
   9  11   5      172.59      240.73    162.89 o 
  -8  12   5      797.35      843.94     92.92 o 
  -6  12   5      640.45      655.07     72.01 o 
  -4  12   5      535.37      547.12     67.55 o 
  -2  12   5     8127.46     7933.52    205.65 o 
   0  12   5     3586.40     3644.77    106.42 o 
   2  12   5       23.47       41.65     49.03 o 
   4  12   5    10202.16    11197.26    548.38 o 
   6  12   5     1134.25      927.88    174.93 o 
   8  12   5      182.67      144.70    137.31 o 
  -9  13   5      953.88     1210.66    200.44 o 
  -7  13   5      981.02      894.49     89.39 o 
  -5  13   5     1033.67     1203.81     85.00 o 
  -3  13   5     2482.75     2441.82     99.65 o 
  -1  13   5     4723.33     4617.60    136.88 o 
   1  13   5     1045.40     1034.64     68.88 o 
   3  13   5      947.53      850.75    148.86 o 
   5  13   5     5041.20     4810.44    339.40 o 
   7  13   5      234.81      154.51    129.09 o 
  -8  14   5      359.90      393.60     82.44 o 
  -6  14   5      960.42      909.11     86.64 o 
  -4  14   5      789.27      873.59     72.33 o 
  -2  14   5     1185.18     1215.40     81.61 o 
   0  14   5     1653.60     1706.70     88.79 o 
   2  14   5      137.12      159.66    101.92 o 
   4  14   5     3109.14     2633.95    265.26 o 
   6  14   5      664.20      629.41    171.29 o 
   8  14   5       36.69      -22.01    128.51 o 
  -7  15   5      253.37      235.16     63.07 o 
  -5  15   5       94.32       65.18     46.04 o 
  -3  15   5       78.99       89.87     41.69 o 
  -1  15   5     1770.19     1861.19    100.51 o 
   1  15   5      493.31      568.59     89.38 o 
   3  15   5      427.79      275.45    129.50 o 
   5  15   5      706.78      675.84    179.34 o 
   7  15   5      103.88      185.33    142.46 o 
  -8  16   5       29.95       13.48     53.01 o 
  -6  16   5       44.82       28.83     50.84 o 
  -4  16   5        6.79      -31.00     38.49 o 
  -2  16   5      142.88      151.18     41.30 o 
   0  16   5     1962.66     1916.20    208.47 o 
   2  16   5       38.36      108.57    118.20 o 
   4  16   5      147.35      220.71    138.81 o 
   6  16   5       90.11       89.30    141.05 o 
  -7  17   5      245.95      215.21     65.04 o 
  -5  17   5      709.94      612.99     79.23 o 
  -3  17   5      522.73      549.35     64.81 o 
  -1  17   5      716.44      569.60    144.12 o 
   1  17   5      178.56      253.52    130.25 o 
   3  17   5      613.27      674.93    177.10 o 
   5  17   5       37.48      -80.24    141.47 o 
   7  17   5      331.19      412.60    186.82 o 
  -6  18   5      222.99      182.01     65.78 o 
  -4  18   5      548.98      558.90     71.69 o 
  -2  18   5      331.65      310.24     67.85 o 
   0  18   5      262.93      277.70    128.92 o 
   2  18   5      747.70      682.32    185.16 o 
   4  18   5       98.92      -22.42    152.93 o 
   6  18   5       47.45      -52.00    162.15 o 
  -5  19   5        0.42      -76.95     51.30 o 
  -3  19   5     1260.92     1116.29     88.56 o 
  -1  19   5      241.85      196.29    135.74 o 
   1  19   5      346.01      306.85    160.07 o 
   3  19   5      102.77       52.91    167.72 o 
   5  19   5      110.21       15.04    176.10 o 
  -4  20   5      261.29      203.29     66.85 o 
  -2  20   5       55.72      185.00    145.28 o 
   0  20   5      101.71      175.85    142.71 o 
   2  20   5      654.01      686.65    205.43 o 
   4  20   5      180.40       40.71    182.59 o 
  -5  21   5      429.19      483.81     95.88 o 
  -3  21   5       71.59       67.20    153.51 o 
  -1  21   5      158.26      244.97    159.74 o 
   1  21   5      518.39      405.71    179.76 o 
   3  21   5      429.79      447.32    225.36 o 
  -2  22   5      238.85      341.83    175.85 o 
   0  22   5      248.72      116.96    171.95 o 
   2  22   5      811.49      875.66    246.08 o 
  -1  23   5        8.81      168.13    175.85 o 
 -10   0   6     3078.58     3447.44    186.18 o 
  -8   0   6     1463.61     1436.96     85.58 o 
  -6   0   6     2338.54     2203.94     85.04 o 
  -4   0   6    20377.13    20818.31    428.45 o 
  -2   0   6    19207.34    19127.00    921.07 o 
   0   0   6    11418.79    11515.74    563.98 o 
   2   0   6    10989.95    11057.19    557.51 o 
   4   0   6    23285.46    24027.69   1125.15 o 
   6   0   6      398.66      348.97     95.69 o 
   8   0   6     1853.61     1793.41    214.45 o 
  10   0   6     1523.82     1460.07    214.04 o 
 -11   1   6     1111.69      995.46    212.46 o 
  -9   1   6     3053.82     3136.34    100.43 o 
  -7   1   6     1076.39     1133.60     49.75 o 
  -5   1   6     4583.99     4270.71     84.33 o 
  -3   1   6    39049.29    40226.29   1338.18 o 
  -1   1   6    15420.21    16459.29    584.12 o 
   1   1   6     3703.08     4087.07    166.69 o 
   3   1   6    11247.24     9853.59    306.45 o 
   5   1   6     2072.25     1866.81    127.36 o 
   7   1   6      265.54      288.44     67.64 o 
   9   1   6      749.01      682.08    103.02 o 
 -10   2   6     2321.78     2398.70    145.83 o 
  -8   2   6      849.54      866.00     50.08 o 
  -6   2   6      188.61      215.48     26.39 o 
  -4   2   6     4488.11     4141.22    103.96 o 
  -2   2   6    11509.65    12308.87    430.80 o 
   0   2   6     1300.93     1466.46     82.11 o 
   2   2   6     9228.42     8463.32    465.89 o 
   4   2   6     4283.86     4225.00    157.99 o 
   6   2   6      190.11      237.84     56.47 o 
   8   2   6     1275.14     1384.29    130.29 o 
  10   2   6      623.96      494.25    137.07 o 
 -11   3   6      634.85      764.75    111.37 o 
  -9   3   6     1108.24     1121.12    106.78 o 
  -7   3   6      287.35      251.87     32.20 o 
  -5   3   6     7347.92     7359.68    142.46 o 
  -3   3   6    21170.49    21920.76    463.08 o 
  -1   3   6       44.51       52.20     27.06 o 
   1   3   6    23261.74    23625.67    805.18 o 
   3   3   6     3415.37     3274.13    131.38 o 
   5   3   6      867.23      994.06     85.16 o 
   7   3   6     1702.06     1560.37    102.13 o 
   9   3   6     2484.43     2683.45    165.91 o 
 -10   4   6      419.26      526.39     92.75 o 
  -8   4   6      521.91      479.07     59.51 o 
  -6   4   6     2363.83     2283.82     70.38 o 
  -4   4   6     5768.76     5692.72    134.67 o 
  -2   4   6     3751.26     3691.48    110.93 o 
   0   4   6     3594.45     3579.53    121.39 o 
   2   4   6    10705.18     9826.94    597.15 o 
   4   4   6      313.64      296.02     57.34 o 
   6   4   6     2083.13     2264.14    110.42 o 
   8   4   6     2207.61     2257.79    123.90 o 
  10   4   6       83.47      121.20     99.01 o 
 -11   5   6      353.20      454.58    128.81 o 
  -9   5   6       94.96       64.52     58.47 o 
  -7   5   6     1764.79     1739.09     94.97 o 
  -5   5   6     4711.43     4705.54    124.64 o 
  -3   5   6     3798.07     3969.83     97.94 o 
  -1   5   6     1750.56     1738.84     73.76 o 
   1   5   6    12330.15    11902.68    447.72 o 
   3   5   6     1487.94     1482.40     80.54 o 
   5   5   6      124.88       90.33     38.08 o 
   7   5   6     1256.00     1452.73    101.96 o 
   9   5   6      770.03     1047.93    187.22 o 
 -10   6   6      271.83      252.24     86.96 o 
  -8   6   6      363.55      477.20     70.39 o 
  -6   6   6     1489.00     1525.96    113.19 o 
  -4   6   6      447.10      521.98     39.73 o 
  -2   6   6     1098.56     1223.87     47.63 o 
   0   6   6    10726.06    10388.66    307.13 o 
   2   6   6     8213.76     8170.58    313.08 o 
   4   6   6      677.90      786.95     69.61 o 
   6   6   6      807.88      880.97     81.49 o 
   8   6   6     1036.36     1168.57    193.86 o 
  10   6   6       64.51      215.40    120.87 o 
  -9   7   6      244.33      167.27     66.20 o 
  -7   7   6      549.78      642.80     69.25 o 
  -5   7   6     1053.53     1120.69     98.12 o 
  -3   7   6      265.96      291.69     29.82 o 
  -1   7   6      546.07      594.19     37.71 o 
   1   7   6    11407.94    12073.97    377.98 o 
   3   7   6     1212.57     1259.63     77.53 o 
   5   7   6      494.42      583.02     65.48 o 
   7   7   6      187.46      108.07     81.49 o 
   9   7   6      209.56      362.09    132.24 o 
 -10   8   6       83.24        9.33     74.08 o 
  -8   8   6      592.92      710.31     93.36 o 
  -6   8   6      294.68      274.60     76.32 o 
  -4   8   6       72.57       44.48     45.07 o 
  -2   8   6     1717.16     1827.14     61.03 o 
   0   8   6      559.16      614.53     44.77 o 
   2   8   6      919.68      973.59     60.73 o 
   4   8   6      452.28      540.20     61.04 o 
   8   8   6      182.15       68.45     88.89 o 
  -9   9   6      292.59      272.78     89.45 o 
  -7   9   6      802.70      912.47    122.24 o 
  -5   9   6     1244.63     1379.70     99.92 o 
  -3   9   6      204.58      211.69     27.24 o 
  -1   9   6     3264.01     3530.14    101.87 o 
   1   9   6      407.09      455.79     43.14 o 
   3   9   6      585.49      739.80     71.28 o 
   5   9   6      127.81       70.11     85.14 o 
   9   9   6        0.24      100.76     96.36 o 
 -10  10   6      250.95      190.12     92.86 o 
  -8  10   6      981.58      910.02    106.05 o 
  -6  10   6     1177.77     1328.54     87.91 o 
  -4  10   6      295.13      254.83     59.43 o 
  -2  10   6      206.46      224.64     29.24 o 
   0  10   6     4549.53     4988.43    132.12 o 
   2  10   6     1511.43     1613.68     76.19 o 
   4  10   6      483.40      481.19    138.89 o 
   8  10   6      600.34      525.07    185.33 o 
  -9  11   6      104.93       60.25     72.98 o 
  -7  11   6      689.39      691.46    103.85 o 
  -5  11   6      425.22      387.24     53.49 o 
  -3  11   6      423.76      457.99     48.40 o 
  -1  11   6      150.17      116.59     26.17 o 
   1  11   6     2073.95     2017.39     85.86 o 
   3  11   6      370.00      395.28     61.65 o 
   5  11   6       33.29       57.15    102.42 o 
   7  11   6      762.03      674.85    158.74 o 
   9  11   6      255.08      203.02    162.64 o 
  -8  12   6      127.65       52.72     63.05 o 
  -6  12   6      538.99      624.79     92.03 o 
  -4  12   6      987.24     1017.07     73.79 o 
  -2  12   6      296.00      292.45     42.33 o 
   0  12   6      144.32      105.73     30.24 o 
   2  12   6      550.58      493.58     53.95 o 
   4  12   6      938.94     1081.39    163.81 o 
   6  12   6      152.90       98.93    130.17 o 
   8  12   6      610.67      579.73    174.53 o 
  -9  13   6      298.45      397.21     92.54 o 
  -7  13   6       44.97       23.63     48.83 o 
  -5  13   6      618.67      725.89     83.95 o 
  -3  13   6     5295.81     4921.85    153.20 o 
  -1  13   6      848.08      913.58     62.59 o 
   1  13   6        7.51      -13.55     32.82 o 
   3  13   6      162.78      364.09    113.72 o 
   5  13   6     1345.33     1285.72    194.19 o 
   7  13   6       16.38     -105.52    117.15 o 
  -8  14   6       61.80       59.80     57.92 o 
  -6  14   6      459.43      511.14     74.31 o 
  -4  14   6     3192.80     3170.59    125.37 o 
  -2  14   6     2029.20     1997.98     94.88 o 
   0  14   6     1154.92     1197.65     98.55 o 
   2  14   6     1789.80     1806.02    146.31 o 
   4  14   6     2939.79     3111.42    273.48 o 
   6  14   6       63.75      -64.63    128.51 o 
   8  14   6       12.35       40.37    150.36 o 
  -7  15   6       98.53      101.83     55.11 o 
  -5  15   6      325.37      314.34     58.16 o 
  -3  15   6     3867.77     4039.38    142.18 o 
  -1  15   6      129.14      101.15     37.55 o 
   1  15   6      109.01       -9.81    101.17 o 
   3  15   6     2230.53     2467.74    253.47 o 
   5  15   6      877.03     1055.24    198.18 o 
   7  15   6       18.89      -72.60    134.99 o 
  -8  16   6      142.97      143.43     68.71 o 
  -6  16   6      745.79      731.48     86.13 o 
  -4  16   6     2134.25     2053.25    111.53 o 
  -2  16   6     1507.02     1746.72     93.74 o 
   0  16   6      226.28      178.10    115.05 o 
   2  16   6     1109.94     1244.81    143.80 o 
   4  16   6     2115.21     2566.95    271.90 o 
   6  16   6      398.53      314.25    164.72 o 
  -7  17   6       14.18      -20.52     59.39 o 
  -5  17   6     1088.09     1098.28     95.96 o 
  -3  17   6     2427.22     2693.82    140.68 o 
  -1  17   6      801.66      706.66    150.61 o 
   1  17   6      491.83      479.80    154.59 o 
   3  17   6     1370.46     1257.40    155.37 o 
   5  17   6      267.54      316.82    174.36 o 
  -6  18   6       65.92      -79.21     52.81 o 
  -4  18   6     1441.00     1380.49    100.41 o 
  -2  18   6      295.96      323.53     57.84 o 
   0  18   6       66.21        7.14    113.47 o 
   2  18   6     2035.64     2095.70    268.58 o 
   4  18   6      173.89      207.94    115.11 o 
   6  18   6       70.83      -22.51    166.97 o 
  -5  19   6      611.14      603.23     85.12 o 
  -3  19   6      503.94      573.95     71.96 o 
  -1  19   6      541.48      337.42    149.10 o 
   1  19   6     1787.04     1796.07    244.17 o 
   3  19   6      488.49      386.59    191.47 o 
   5  19   6       71.13      114.77    122.46 o 
  -4  20   6     1055.97     1082.33     98.94 o 
  -2  20   6       64.26      101.09    142.38 o 
   0  20   6     1154.68     1344.25    215.95 o 
   2  20   6     1247.86     1650.03    254.14 o 
   4  20   6      214.48       92.29    209.16 o 
  -3  21   6      707.22      453.31    185.58 o 
  -1  21   6       62.84        6.31    143.37 o 
   1  21   6     1272.48     1154.12    230.72 o 
   3  21   6      168.82      -70.77    197.71 o 
  -2  22   6      318.92      524.66    194.96 o 
   0  22   6      431.33      248.29    178.43 o 
   2  22   6      419.36      690.96    227.11 o 
  -9   1   7      378.52      387.89     60.46 o 
  -7   1   7      100.44      109.90     26.04 o 
  -5   1   7       98.12       81.16     19.35 o 
  -3   1   7     4224.13     4342.95    132.56 o 
  -1   1   7      781.17      812.62     69.27 o 
   1   1   7     3338.64     3509.58    125.37 o 
   3   1   7     1162.30     1169.32     65.75 o 
   5   1   7     1483.48     1383.28     93.17 o 
   7   1   7      510.34      553.06     85.14 o 
   9   1   7       42.92       77.77     65.33 o 
 -10   2   7      200.40      194.85     68.32 o 
  -8   2   7      381.96      400.41     54.95 o 
  -6   2   7     2390.73     2204.10     60.66 o 
  -4   2   7     3332.51     3455.46     95.40 o 
  -2   2   7     1960.88     1995.15     75.01 o 
   0   2   7     2541.49     2774.04    174.60 o 
   2   2   7     2367.15     2213.47    100.15 o 
   4   2   7     8100.82     7667.59    251.29 o 
   6   2   7      530.03      606.86     68.12 o 
   8   2   7     1193.28     1158.85    108.45 o 
  10   2   7      782.22      805.78    122.05 o 
 -11   3   7       90.43      140.07     78.08 o 
  -9   3   7      185.27      233.28     68.15 o 
  -7   3   7      587.23      594.31     43.92 o 
  -5   3   7      862.45      843.99     45.51 o 
  -3   3   7    21236.34    21615.66    519.19 o 
  -1   3   7     1953.58     2053.78    108.60 o 
   1   3   7     8116.52     8271.94    242.09 o 
   3   3   7     3240.31     2945.96    118.77 o 
   5   3   7     2249.73     2192.20    109.13 o 
   7   3   7      585.51      571.03     69.89 o 
   9   3   7      202.51      193.17     65.84 o 
 -10   4   7      956.43     1017.01    111.61 o 
  -8   4   7      583.48      731.96     86.80 o 
  -6   4   7      269.19      232.84     30.83 o 
  -4   4   7     1130.46     1363.23     94.45 o 
  -2   4   7    17741.70    18042.47    431.75 o 
   0   4   7     4187.08     4126.96    120.97 o 
   2   4   7     1834.82     1823.39     71.39 o 
   4   4   7     8082.70     8061.96    264.23 o 
   6   4   7      414.08      385.46     69.62 o 
   8   4   7      284.20      312.68     62.11 o 
  10   4   7     1061.99      839.96    188.63 o 
 -11   5   7      322.29      383.97     98.84 o 
  -9   5   7      524.00      595.29     91.21 o 
  -7   5   7     1574.31     1628.29    122.33 o 
  -5   5   7     3917.02     4130.88    114.47 o 
  -3   5   7     2695.70     2595.37     75.42 o 
  -1   5   7     1515.43     1562.17     56.18 o 
   1   5   7     3685.99     3643.30    115.30 o 
   3   5   7     3406.44     3378.78    132.15 o 
   5   5   7     1736.61     1746.02    101.11 o 
   7   5   7      221.12      186.00     86.26 o 
   9   5   7      579.15      719.62    166.64 o 
 -10   6   7     1323.26     1480.64    138.07 o 
  -8   6   7     1223.83     1606.58    173.05 o 
  -6   6   7     1437.82     1511.29     85.08 o 
  -4   6   7     1478.97     1602.41     64.89 o 
  -2   6   7     2536.78     2599.51     82.10 o 
   0   6   7    10143.47     9926.52    247.55 o 
   2   6   7     7760.60     7460.59    242.95 o 
   4   6   7     3020.62     2973.19    133.85 o 
   6   6   7       50.36       37.72     36.72 o 
   8   6   7     1666.87     1468.70    217.61 o 
  -9   7   7      325.02      303.84     77.21 o 
  -7   7   7     5721.70     5926.72    214.58 o 
  -5   7   7     2954.09     3081.96    109.41 o 
  -3   7   7     2963.58     2947.86     86.05 o 
  -1   7   7     9703.67     9654.54    221.16 o 
   1   7   7     5378.08     4804.79    125.52 o 
   3   7   7     2251.86     2308.26    105.47 o 
   5   7   7     1930.16     2095.90    118.66 o 
   7   7   7     1723.22     2093.21    249.32 o 
   9   7   7      243.52      132.99    116.38 o 
 -10   8   7     1187.90     1320.77    140.12 o 
  -8   8   7     3307.08     3396.70    168.77 o 
  -6   8   7      863.93      957.10     76.66 o 
  -4   8   7     2230.91     2235.80     87.06 o 
  -2   8   7     1111.41     1091.15     56.42 o 
   0   8   7    11016.15    10673.52    238.72 o 
   2   8   7     1420.36     1434.65     73.96 o 
   4   8   7      773.05      820.41     77.37 o 
   6   8   7     1173.22     1019.12    192.12 o 
   8   8   7     1986.70     2109.57    266.18 o 
  -9   9   7      500.51      543.66     99.77 o 
  -7   9   7     3256.70     3218.03    296.38 o 
  -5   9   7      690.40      765.94     64.71 o 
  -3   9   7     1430.95     1525.40     64.36 o 
  -1   9   7     4732.21     4604.75    124.76 o 
   1   9   7     7513.35     7234.29    197.00 o 
   3   9   7     1469.45     1748.83     87.53 o 
   5   9   7     1308.66     1145.92    194.11 o 
   7   9   7     1734.26     1824.30    265.84 o 
   9   9   7      237.31      364.00    146.45 o 
 -10  10   7      453.67      529.22    206.35 o 
  -8  10   7     1704.51     1873.94    266.18 o 
  -6  10   7     1054.47     1203.96     86.78 o 
  -4  10   7      433.72      500.20     52.60 o 
  -2  10   7     5302.56     5259.07    132.52 o 
   0  10   7     2230.58     2158.85     92.39 o 
   2  10   7     2119.42     1968.11     87.89 o 
   4  10   7     2292.26     2303.80    124.94 o 
   6  10   7     2426.78     1909.40    270.24 o 
   8  10   7      262.36        8.81    141.22 o 
  -9  11   7      628.76      767.65    136.76 o 
  -7  11   7     1186.30     1251.34    122.28 o 
  -5  11   7      625.38      722.55     68.46 o 
  -3  11   7     1648.72     1743.56     84.45 o 
  -1  11   7     7811.48     8372.99    202.82 o 
   1  11   7     2256.24     2083.47     88.57 o 
   3  11   7     3932.98     3907.52    139.62 o 
   5  11   7     1526.65     1196.00    134.24 o 
   7  11   7       55.86       13.05     88.44 o 
  -8  12   7      217.41      237.07     79.25 o 
  -6  12   7      869.47      761.15     77.93 o 
  -4  12   7     1410.20     1379.59     83.98 o 
  -2  12   7     5822.67     6076.31    169.64 o 
   0  12   7     3057.08     3061.68     89.35 o 
   2  12   7     2730.55     2690.25    107.53 o 
   4  12   7     1412.03     1351.09    237.24 o 
   6  12   7      347.05      251.54    102.21 o 
   8  12   7       52.12       58.12    104.90 o 
  -9  13   7      290.66      438.96    103.80 o 
  -7  13   7      985.00      946.73    119.19 o 
  -5  13   7      515.92      542.70     66.61 o 
  -3  13   7     2334.76     2459.25    107.14 o 
  -1  13   7     3407.82     3534.12    131.17 o 
   1  13   7      435.34      509.69     58.01 o 
   3  13   7     4306.59     4455.26    283.07 o 
   5  13   7      921.70      738.45    122.51 o 
   7  13   7       95.28       15.40     96.17 o 
  -8  14   7      129.95      202.08     76.98 o 
  -6  14   7      493.02      503.59    112.54 o 
  -4  14   7      297.20      306.32     54.83 o 
  -2  14   7     1919.19     1988.92     96.29 o 
   0  14   7     1715.57     1660.23     92.11 o 
   2  14   7       66.95       65.64     66.62 o 
   4  14   7     1775.88     1614.20    183.15 o 
   6  14   7      228.05      195.36    130.79 o 
  -7  15   7      480.29      352.38    120.65 o 
  -5  15   7      434.88      427.81     67.75 o 
  -3  15   7       43.18       72.98     39.90 o 
  -1  15   7     1500.20     1474.80     90.41 o 
   1  15   7      282.11      201.36    119.62 o 
   3  15   7      100.43      131.23     82.76 o 
   5  15   7      402.24      464.95    145.62 o 
   7  15   7      384.36      311.52    122.83 o 
  -8  16   7      105.60      -94.89     63.26 o 
  -6  16   7      933.26      988.37    110.71 o 
  -4  16   7      142.77      223.57     54.79 o 
  -2  16   7      226.53      244.41     49.38 o 
   0  16   7      626.96      762.15    153.43 o 
   2  16   7       59.43       73.39     81.00 o 
   4  16   7        4.43      104.62     95.24 o 
   6  16   7      720.52      660.18    241.92 o 
  -7  17   7      302.60       93.98     72.82 o 
  -5  17   7      118.19      165.01     70.32 o 
  -3  17   7      970.67      999.92     83.56 o 
  -1  17   7     1100.04     1197.13    131.31 o 
   1  17   7      234.97      215.81    136.32 o 
   3  17   7      745.05      624.91    150.81 o 
   5  17   7      204.57      224.90    115.76 o 
  -6  18   7      743.28      654.95    101.72 o 
  -4  18   7     1090.95     1100.07    123.66 o 
  -2  18   7      181.20      198.67     51.41 o 
   0  18   7      337.11      457.21    151.69 o 
   2  18   7       79.97       36.05    141.22 o 
   4  18   7      767.12      752.21    147.90 o 
  -5  19   7       55.41       19.76     56.48 o 
  -3  19   7     1003.61     1318.57    129.08 o 
  -1  19   7      190.46      153.51    132.49 o 
   1  19   7      178.27      347.22    159.16 o 
   3  19   7      655.09     1158.69    239.44 o 
   5  19   7       59.13       35.88    120.27 o 
  -4  20   7      741.87      623.73     94.60 o 
  -2  20   7        6.78       30.15    134.33 o 
   0  20   7       18.39      122.78    144.21 o 
   2  20   7      393.90      214.49    179.92 o 
   4  20   7      144.11       58.23    196.54 o 
  -3  21   7       90.79       51.50    163.97 o 
  -1  21   7      362.67      343.74    166.14 o 
   1  21   7      442.43      490.02    192.47 o 
   3  21   7      207.43       60.81    202.52 o 
  -2  22   7      117.62      -85.76    157.50 o 
   0  22   7      487.62      843.03    213.62 o 
 -10   0   8     1638.39     1926.73    152.44 o 
  -8   0   8     2813.76     2935.08    132.06 o 
  -6   0   8      764.24      786.64     55.47 o 
  -4   0   8    22564.86    22442.13    617.05 o 
  -2   0   8     8739.34     9132.79    347.46 o 
   0   0   8     7957.40     9200.16    325.57 o 
   2   0   8    18786.58    17122.32    613.69 o 
   4   0   8    17080.43    17633.62    586.46 o 
   6   0   8      810.63      960.19    104.43 o 
   8   0   8      294.02      350.61     81.77 o 
  -9   1   8     2806.92     3089.80    104.83 o 
  -7   1   8      875.30     1000.76     56.58 o 
  -5   1   8     3937.32     3812.84     99.72 o 
  -3   1   8    17734.84    18379.00    390.62 o 
  -1   1   8     3835.88     4581.74    157.41 o 
   1   1   8       36.51       83.02     23.78 o 
   3   1   8    32550.91    31749.32    873.61 o 
   5   1   8     2142.50     1986.57     90.40 o 
   7   1   8      482.56      584.83    105.44 o 
   9   1   8     1550.66     1431.05    239.52 o 
 -10   2   8      934.38     1144.70    186.83 o 
  -8   2   8     1908.84     2049.57     83.12 o 
  -6   2   8      273.33      373.00     34.83 o 
  -4   2   8    13092.25    13310.40    273.26 o 
  -2   2   8     9109.49     8932.67    275.02 o 
   0   2   8     6772.72     7790.74    207.33 o 
   2   2   8     1894.79     1813.00     76.69 o 
   4   2   8    10340.63    10348.13    371.98 o 
   6   2   8       72.75       93.80     41.12 o 
   8   2   8      436.83      457.35     73.70 o 
 -11   3   8       45.71       80.10     80.79 o 
  -9   3   8     1705.87     1883.35    201.97 o 
  -7   3   8      269.56      276.22     41.84 o 
  -5   3   8     4878.32     4608.25    114.42 o 
  -3   3   8     4490.38     4176.14    132.10 o 
  -1   3   8      600.99      670.66     54.55 o 
   1   3   8     5889.50     5974.33    218.98 o 
   3   3   8     2743.91     2625.40     98.61 o 
   5   3   8     4841.66     5040.49    190.89 o 
   7   3   8       93.07      111.46     42.88 o 
   9   3   8      589.69      603.71     84.24 o 
 -10   4   8      446.66      532.64     96.74 o 
  -8   4   8     2547.18     2540.71    141.23 o 
  -6   4   8     1163.78     1109.03     58.60 o 
  -4   4   8     7063.76     6747.05    178.08 o 
  -2   4   8     2372.91     2442.82     92.81 o 
   0   4   8     9352.55     9453.41    224.40 o 
   2   4   8      833.94      793.88     54.79 o 
   4   4   8     4761.27     5052.62    183.96 o 
   6   4   8      846.07     1077.55     90.59 o 
   8   4   8      409.45      416.44     74.18 o 
  -9   5   8      842.61      956.58    108.58 o 
  -7   5   8     1184.21     1505.12    108.42 o 
  -5   5   8      125.46      107.69     27.20 o 
  -3   5   8     5594.50     6148.79    176.52 o 
  -1   5   8     5435.84     5558.10    156.34 o 
   1   5   8     4140.92     4310.29    131.13 o 
   3   5   8     1417.88     1514.75    105.72 o 
   5   5   8     1990.94     1957.89    138.59 o 
   7   5   8      375.52      466.95     72.84 o 
   9   5   8      354.36      221.87    119.87 o 
 -10   6   8      266.38      412.23     98.56 o 
  -8   6   8      538.72      606.73     85.50 o 
  -6   6   8      979.38      887.83     84.46 o 
  -4   6   8      656.26      650.07     44.19 o 
  -2   6   8     2697.41     2780.23     84.88 o 
   0   6   8     4793.91     4700.68    123.50 o 
   2   6   8      191.25      266.20     43.08 o 
   4   6   8     1521.63     1491.60    199.70 o 
   6   6   8      629.33      900.47    107.53 o 
   8   6   8      229.89       92.21     93.37 o 
  -9   7   8       73.28      143.15     82.90 o 
  -7   7   8      376.28      434.77     72.72 o 
  -5   7   8     1273.47     1359.37     76.69 o 
  -3   7   8     1119.73     1142.37     52.90 o 
  -1   7   8     1800.12     1934.57     68.40 o 
   1   7   8      585.15      672.09     44.76 o 
   3   7   8     1001.21     1059.42     82.31 o 
   5   7   8      238.59      265.64     55.70 o 
   7   7   8      297.06      237.24    114.47 o 
   9   7   8       36.84       -1.83     81.41 o 
 -10   8   8      206.17      186.56     89.64 o 
  -8   8   8      893.32     1175.65    132.99 o 
  -6   8   8      490.77      542.30     82.38 o 
  -4   8   8      593.80      569.89     52.53 o 
  -2   8   8     4584.21     4517.93    126.41 o 
   0   8   8     1513.23     1533.03     63.33 o 
   2   8   8      915.72      821.95     61.69 o 
   4   8   8      887.58      823.51     79.92 o 
   6   8   8       57.47       93.78    113.47 o 
   8   8   8      184.57      145.37    103.26 o 
  -9   9   8      145.18      115.58     74.96 o 
  -7   9   8     1397.52     1305.36    113.48 o 
  -5   9   8     1142.62     1167.41     76.29 o 
  -3   9   8     1361.74     1578.35     94.97 o 
  -1   9   8     3554.85     3535.48    106.46 o 
   1   9   8     1407.02     1417.87     70.05 o 
   3   9   8     1873.37     1983.57     93.23 o 
   5   9   8      365.61      437.64     89.88 o 
   7   9   8      123.03      161.57    131.91 o 
   9   9   8      171.78       -6.39     90.55 o 
 -10  10   8      252.27      319.32     99.46 o 
  -8  10   8      832.19      824.22    105.61 o 
  -6  10   8       59.38        5.89     39.72 o 
  -4  10   8     3558.19     3660.92    125.11 o 
  -2  10   8     1676.38     1682.33     72.93 o 
   0  10   8     1956.25     2026.83     76.31 o 
   2  10   8      470.38      447.82     52.60 o 
   4  10   8      290.82      243.78     51.54 o 
   6  10   8     1266.54     1297.92    223.58 o 
   8  10   8      276.51      170.04    155.17 o 
  -9  11   8       81.96      156.63     81.29 o 
  -7  11   8     1929.57     2094.11    139.47 o 
  -5  11   8      786.82      873.10     73.68 o 
  -3  11   8      657.06      714.25     58.72 o 
  -1  11   8     3381.50     3507.16    110.86 o 
   1  11   8       63.76       96.66     37.69 o 
   3  11   8      184.12      173.17     46.43 o 
   5  11   8      635.14      639.88    110.69 o 
   7  11   8      302.15      287.20    124.35 o 
  -8  12   8      519.90      527.56     95.81 o 
  -6  12   8       44.73      -14.41     42.26 o 
  -4  12   8     1084.43     1171.27     79.93 o 
  -2  12   8     2060.68     2191.16    102.49 o 
   0  12   8     1233.54     1338.12     69.12 o 
   2  12   8     1243.68     1343.04    115.16 o 
   4  12   8      725.44      564.75    103.73 o 
   6  12   8      321.00      371.00    109.89 o 
   8  12   8       82.12       69.91    105.49 o 
  -9  13   8      652.64      605.15    111.39 o 
  -7  13   8      210.01      146.64     79.94 o 
  -5  13   8       31.28       20.53     37.68 o 
  -3  13   8     2776.39     2801.32    112.24 o 
  -1  13   8      511.28      608.21     61.95 o 
   1  13   8      539.42      525.78     61.26 o 
   3  13   8     4086.33     4339.16    531.02 o 
   5  13   8     1322.13     1305.03    403.20 o 
   7  13   8      123.15      -65.69     95.57 o 
  -8  14   8      187.82      136.09     76.60 o 
  -6  14   8      179.88      125.24     77.84 o 
  -4  14   8     2315.19     2437.26    117.49 o 
  -2  14   8      637.17      653.38     68.22 o 
   0  14   8     1441.51     1715.00    113.50 o 
   2  14   8      373.78      481.32     98.07 o 
   4  14   8     3749.71     3846.94    308.44 o 
   6  14   8        5.76     -106.04     88.40 o 
  -7  15   8      243.69      125.70     69.38 o 
  -5  15   8      379.25      334.16     62.92 o 
  -3  15   8     2478.42     2584.75    121.88 o 
  -1  15   8       53.37       41.45     44.22 o 
   1  15   8      219.26      214.65    116.46 o 
   3  15   8     4407.03     5048.14    258.91 o 
   5  15   8      856.96      790.62    212.44 o 
   7  15   8      183.99      141.97    119.99 o 
  -8  16   8      308.98      169.81     94.47 o 
  -6  16   8       74.79       72.10     59.51 o 
  -4  16   8     1777.52     1706.10    104.41 o 
  -2  16   8     1442.42     1521.50    102.52 o 
   0  16   8       44.54      117.12    106.66 o 
   2  16   8     1296.29     1558.95    216.86 o 
   4  16   8     2294.83     1980.69    722.35 o 
   6  16   8       11.74       54.49    109.73 o 
  -7  17   8      137.61      215.51     83.30 o 
  -5  17   8      352.67      382.38     76.98 o 
  -3  17   8     1305.55     1418.56     95.12 o 
  -1  17   8       92.27      119.44     69.39 o 
   1  17   8      440.30      362.68    153.84 o 
   3  17   8     1525.92     1395.65    165.31 o 
   5  17   8      779.95      702.35    146.25 o 
  -6  18   8      318.97      550.00     95.09 o 
  -4  18   8      665.99      853.04     87.41 o 
  -2  18   8      689.02      912.58    132.15 o 
   0  18   8      658.82      618.19    157.83 o 
   2  18   8      463.59      395.49    171.62 o 
   4  18   8      161.62      258.43    120.10 o 
  -5  19   8      605.93      667.81     98.86 o 
  -3  19   8      656.90      767.16     82.29 o 
  -1  19   8      592.75      794.05    175.02 o 
   1  19   8      518.42      761.23    185.99 o 
   3  19   8      434.91      358.36    196.95 o 
  -4  20   8      152.87      160.70     65.81 o 
  -2  20   8      148.52      128.92    154.67 o 
   0  20   8      708.10      364.59    163.14 o 
   2  20   8      360.32      353.62    190.47 o 
  -3  21   8       29.27       37.63    154.34 o 
  -1  21   8      534.51      359.35    176.44 o 
   1  21   8      479.54      482.30    193.13 o 
  -2  22   8      390.78      391.17    193.05 o 
   0  22   8       72.50      194.21    182.09 o 
  -9   1   9      132.59      199.06     44.43 o 
  -7   1   9      131.38      111.95     32.97 o 
  -5   1   9      693.35      682.36     47.51 o 
  -3   1   9       49.25       82.40     24.16 o 
  -1   1   9     2609.91     2927.17    100.65 o 
   1   1   9      406.70      532.37     44.39 o 
   3   1   9     3267.03     3121.58    114.03 o 
   5   1   9     1625.18     1612.75     90.89 o 
   7   1   9      122.28      217.88     50.12 o 
   9   1   9       77.86      116.66     47.68 o 
 -10   2   9      185.76      116.24     81.73 o 
  -8   2   9      231.83      251.81     45.52 o 
  -6   2   9     2002.08     1979.43     75.81 o 
  -4   2   9     2190.43     2265.53     83.32 o 
  -2   2   9      351.56      406.85     40.49 o 
   0   2   9     2663.35     3072.89    100.74 o 
   2   2   9      892.18      861.64     58.70 o 
   4   2   9     3893.07     3812.21    133.51 o 
   6   2   9     1231.35     1356.14     89.85 o 
   8   2   9       83.47      224.32     58.60 o 
 -11   3   9       45.78       59.46     83.30 o 
  -9   3   9      380.28      382.45     78.56 o 
  -7   3   9      900.96      887.57     59.23 o 
  -5   3   9     1922.29     1936.56     79.88 o 
  -3   3   9     3684.69     3950.54    112.43 o 
  -1   3   9     1075.47     1133.21     60.08 o 
   1   3   9      518.84      643.52     55.37 o 
   3   3   9     5975.10     5772.12    175.31 o 
   5   3   9      507.01      550.11     58.01 o 
   7   3   9        6.53      -53.09     38.17 o 
   9   3   9      517.58      683.90     90.72 o 
 -10   4   9      404.92      448.82     97.15 o 
  -8   4   9      767.54      869.13     96.23 o 
  -6   4   9     1246.35     1159.55     76.84 o 
  -4   4   9     3621.61     3755.47    115.76 o 
  -2   4   9     1755.67     1704.36     65.42 o 
   0   4   9     1456.68     1505.88     67.18 o 
   2   4   9     1494.08     1578.67     74.47 o 
   4   4   9     2305.28     2274.83     98.43 o 
   6   4   9      176.53      190.25     61.39 o 
   8   4   9      130.31       51.07     53.65 o 
  -9   5   9      284.40      344.80     81.77 o 
  -7   5   9     2368.31     2335.67    173.96 o 
  -5   5   9      519.72      548.98     47.70 o 
  -3   5   9     6338.54     6423.96    167.30 o 
  -1   5   9     5502.67     6109.08    148.44 o 
   1   5   9     1388.44     1314.94     70.27 o 
   3   5   9      386.93      455.99     50.76 o 
   5   5   9     1419.59     1591.38    118.99 o 
   7   5   9      865.68      794.99     91.93 o 
   9   5   9      562.79      551.82    160.57 o 
 -10   6   9      555.90      466.56    108.76 o 
  -8   6   9     2000.63     2108.87    145.73 o 
  -6   6   9      290.61      183.95     50.47 o 
  -4   6   9     1476.46     1347.69     97.78 o 
  -2   6   9     5852.89     5894.18    155.12 o 
   0   6   9     7964.65     7924.39    189.75 o 
   2   6   9     2578.88     2501.47     97.05 o 
   4   6   9     1432.37     1470.28    101.90 o 
   6   6   9     5639.04     6283.61    238.13 o 
   8   6   9      178.31      290.07    123.52 o 
  -9   7   9      343.21      432.23     89.09 o 
  -7   7   9     4044.34     4109.76    175.70 o 
  -5   7   9     1176.75     1266.77     91.10 o 
  -3   7   9     3562.99     3781.81    109.33 o 
  -1   7   9    16723.91    17691.88    382.34 o 
   1   7   9     1567.96     1497.60     65.25 o 
   3   7   9     1849.62     1858.91    102.77 o 
   5   7   9     2693.35     3070.85    147.06 o 
   7   7   9     3282.08     3659.97    313.58 o 
   9   7   9      292.53      348.30    148.69 o 
 -10   8   9      687.89      846.20    126.65 o 
  -8   8   9     3097.10     3016.27    169.35 o 
  -6   8   9     1403.32     1315.55    104.41 o 
  -4   8   9     3746.20     3934.88    122.70 o 
  -2   8   9     8325.19     8109.55    201.96 o 
   0   8   9    13481.75    13255.06    296.39 o 
   2   8   9     1518.34     1498.73     71.75 o 
   4   8   9      595.63      664.31     73.39 o 
   6   8   9     5716.86     6082.09    298.84 o 
   8   8   9      491.78      611.55    165.14 o 
  -9   9   9      584.85      718.63    115.16 o 
  -7   9   9     2389.40     2580.98    238.68 o 
  -5   9   9     1325.30     1247.55     95.94 o 
  -3   9   9      169.32      162.90     32.94 o 
  -1   9   9    12721.83    13197.53    273.40 o 
   1   9   9     1712.55     1739.26     90.37 o 
   3   9   9     1377.43     1242.53     92.23 o 
   5   9   9     2641.80     2627.47    136.28 o 
   7   9   9     1574.08     1579.54    259.45 o 
  -8  10   9      682.37      814.53    129.46 o 
  -6  10   9     1201.06     1459.16    111.26 o 
  -4  10   9     1948.64     2051.94     98.85 o 
  -2  10   9     2974.13     3103.01    103.49 o 
   0  10   9     4368.26     4379.17    160.83 o 
   2  10   9      764.93      902.39     82.32 o 
   4  10   9      767.24      826.20     78.60 o 
   6  10   9     1910.77     1331.88    232.14 o 
   8  10   9      233.09      434.70    190.81 o 
  -9  11   9      271.91      278.13     96.53 o 
  -7  11   9      723.33      807.52    132.84 o 
  -5  11   9     1217.90     1359.30    105.09 o 
  -3  11   9     2435.73     2597.37    113.57 o 
  -1  11   9     1062.46     1149.39     56.96 o 
   1  11   9     2559.56     2468.25    115.31 o 
   3  11   9      891.79      809.17     72.83 o 
   5  11   9     2134.47     1842.44    300.34 o 
   7  11   9      180.72      171.26    115.75 o 
  -8  12   9      220.88      171.27     75.71 o 
  -6  12   9     1565.58     1632.37    232.32 o 
  -4  12   9     2078.83     2092.32    129.69 o 
  -2  12   9     1041.84     1187.50     80.53 o 
   0  12   9     1352.72     1368.78     70.78 o 
   2  12   9     2282.22     2426.17    108.69 o 
   4  12   9      441.06      410.28     97.31 o 
   6  12   9       54.84       15.34     86.15 o 
  -9  13   9       53.33       12.84     82.16 o 
  -7  13   9      388.10      324.48     77.84 o 
  -5  13   9     1490.60     1408.05    113.76 o 
  -3  13   9      781.86      842.64     79.59 o 
  -1  13   9      848.74      882.72    125.16 o 
   1  13   9     1094.11     1015.57     68.75 o 
   3  13   9      784.27      632.31    150.98 o 
   5  13   9      417.48      332.37    104.40 o 
   7  13   9      107.27      134.98    112.92 o 
  -8  14   9       81.83       82.14     68.00 o 
  -6  14   9     1117.84     1354.48    234.06 o 
  -4  14   9      215.09      279.06     56.30 o 
  -2  14   9       66.30       73.25     53.05 o 
   0  14   9      817.95      904.79     90.32 o 
   2  14   9     3049.00     3069.30    220.93 o 
   4  14   9      279.10      279.64    102.42 o 
   6  14   9      141.63      113.58    104.17 o 
  -7  15   9      481.81      408.13     86.25 o 
  -5  15   9      603.97      748.59     93.53 o 
  -3  15   9      308.60      270.49     81.60 o 
  -1  15   9      153.36      157.21     50.87 o 
   1  15   9      732.79      644.69    145.78 o 
   3  15   9      583.31      723.59    143.61 o 
   5  15   9       28.27      134.23    102.84 o 
  -6  16   9      967.32     1044.73    176.98 o 
  -4  16   9      163.86      228.32     65.76 o 
  -2  16   9      236.15      185.39     65.78 o 
   0  16   9      325.51      407.61     77.95 o 
   2  16   9      160.58       34.22    129.50 o 
   4  16   9      495.19      485.33    129.75 o 
   6  16   9      392.36      310.80    130.84 o 
  -7  17   9      222.63      270.81     86.25 o 
  -5  17   9      403.90      479.20     86.82 o 
  -3  17   9      230.27      123.56     69.67 o 
  -1  17   9      678.54      709.86     93.20 o 
   1  17   9      389.27      343.57    157.33 o 
   3  17   9      536.18      513.20    181.67 o 
   5  17   9      332.68       92.14    117.53 o 
  -6  18   9      458.77      643.26    102.24 o 
  -4  18   9      287.44      420.86     88.28 o 
  -2  18   9      756.77      946.65    183.50 o 
   0  18   9      653.98      334.18    146.11 o 
   2  18   9      125.66      162.15    151.60 o 
   4  18   9      106.19      135.16    167.72 o 
  -5  19   9      149.02      193.05     71.93 o 
  -3  19   9      239.48      239.88     74.29 o 
  -1  19   9      106.05       -1.83    134.82 o 
   1  19   9       18.40      -59.40    140.05 o 
   3  19   9      683.82      633.06    213.82 o 
  -4  20   9       11.67       37.68     67.01 o 
  -2  20   9      255.69      103.42    155.26 o 
   0  20   9       21.04       57.24    145.62 o 
   2  20   9       32.22       24.09    173.36 o 
  -1  21   9      253.03      273.54    167.80 o 
   1  21   9       72.69       81.16    173.45 o 
 -10   0  10      219.35       62.63    125.43 o 
  -8   0  10     4307.51     4371.23    199.08 o 
  -6   0  10        5.16       -7.41     35.89 o 
  -4   0  10     9325.39     9618.57    297.73 o 
  -2   0  10     9486.59     9933.91    363.57 o 
   0   0  10     2185.93     2555.62    128.83 o 
   2   0  10     6623.75     6325.03    271.67 o 
   4   0  10    14749.48    15560.33    556.86 o 
   6   0  10      248.84      148.92     77.79 o 
   8   0  10       84.70       72.47     64.20 o 
  -9   1  10     2465.30     2518.30    109.55 o 
  -7   1  10      993.70     1036.28     75.56 o 
  -5   1  10     4779.66     4958.48    132.19 o 
  -3   1  10     4564.85     4836.66    152.55 o 
  -1   1  10     9580.84    10108.68    263.96 o 
   1   1  10     2240.82     2347.57     94.12 o 
   3   1  10     9395.17    10244.26    273.56 o 
   5   1  10     3251.07     3311.58    126.92 o 
   7   1  10      130.28       89.57     41.29 o 
   9   1  10     1246.56     1139.05     95.70 o 
 -10   2  10      378.64      402.40     85.51 o 
  -8   2  10     3019.68     3051.92    106.97 o 
  -6   2  10      198.57      235.25     36.89 o 
  -4   2  10     1400.11     1422.26     71.96 o 
  -2   2  10    11007.78    11759.00    301.72 o 
   0   2  10     1176.59     1200.10     73.35 o 
   2   2  10     2267.67     2547.75    112.39 o 
   4   2  10     8836.59     8940.31    252.27 o 
   6   2  10      658.55      823.33     74.96 o 
   8   2  10      285.34      275.93     59.37 o 
  -9   3  10      824.57      757.48     97.24 o 
  -7   3  10     2395.44     2432.87     93.04 o 
  -5   3  10      193.57      210.66     38.23 o 
  -3   3  10     4487.16     4611.42    132.71 o 
  -1   3  10     3614.15     3517.66    117.99 o 
   1   3  10     1609.15     1806.24     80.74 o 
   3   3  10     2664.48     2896.00    112.86 o 
   5   3  10     5815.09     5856.29    189.24 o 
   7   3  10      125.15      154.86     48.39 o 
   9   3  10      101.25       97.73     53.74 o 
 -10   4  10      352.04      382.01     99.17 o 
  -8   4  10     1091.27     1455.28    116.17 o 
  -6   4  10      100.96       97.27     34.27 o 
  -4   4  10     1527.23     1542.65     74.22 o 
  -2   4  10    18137.31    18569.39    459.55 o 
   0   4  10      401.21      419.41     43.59 o 
   2   4  10       77.57      108.88     32.04 o 
   4   4  10     5539.98     5772.14    204.36 o 
   6   4  10     1444.00     1868.51    108.25 o 
   8   4  10      247.10      260.11     59.56 o 
  -9   5  10      563.12      494.48     88.87 o 
  -7   5  10     1082.87     1274.44    106.12 o 
  -5   5  10     1636.89     1676.84     83.14 o 
  -3   5  10     4374.64     4573.32    132.43 o 
  -1   5  10    11686.19    12351.83    275.07 o 
   1   5  10     2151.20     2355.66    111.73 o 
   3   5  10       64.60       83.93     33.03 o 
   5   5  10     2878.72     3001.28    124.82 o 
   7   5  10      335.61      482.00     87.96 o 
   9   5  10       83.08      344.40    135.49 o 
 -10   6  10      137.24      169.74     87.04 o 
  -8   6  10     1118.05     1266.18    210.63 o 
  -6   6  10      698.92      868.84     85.44 o 
  -4   6  10      818.32      866.03     57.93 o 
  -2   6  10     5643.93     5742.39    154.83 o 
   0   6  10      212.85      225.12     32.09 o 
   2   6  10      759.85      675.56     59.85 o 
   4   6  10     2173.27     2089.75    140.09 o 
   6   6  10      849.06      862.88     93.88 o 
   8   6  10       45.48       76.26     95.61 o 
  -9   7  10      173.65      133.52     76.36 o 
  -7   7  10       60.89       12.44     47.96 o 
  -5   7  10      312.99      344.88     56.23 o 
  -3   7  10      670.64      664.84     72.50 o 
  -1   7  10     2298.98     2351.47     81.13 o 
   1   7  10     1752.85     1776.76     86.23 o 
   3   7  10      159.22      168.68     41.64 o 
   5   7  10      449.54      413.08     72.36 o 
   7   7  10       81.43       11.30    104.92 o 
 -10   8  10       46.59       79.54     99.16 o 
  -8   8  10      328.56      387.94    118.46 o 
  -6   8  10      541.61      536.90    112.31 o 
  -4   8  10      419.36      453.93     68.20 o 
  -2   8  10     1528.33     1524.85     61.58 o 
   0   8  10       29.72       40.43     26.00 o 
   2   8  10     1066.79     1008.56     63.03 o 
   4   8  10      316.87      329.90     64.27 o 
   6   8  10      398.39      515.38     81.99 o 
   8   8  10      120.10       14.37    103.51 o 
  -9   9  10      132.06      139.46     80.45 o 
  -7   9  10      530.19      642.29     90.90 o 
  -5   9  10     1497.10     1607.36    108.33 o 
  -3   9  10      261.94      364.73     49.04 o 
  -1   9  10     2434.39     2535.56     88.09 o 
   1   9  10      320.23      349.81     42.03 o 
   3   9  10     1290.77     1404.68     78.00 o 
   5   9  10     1265.36     1201.65    113.08 o 
   7   9  10      447.50      447.49    178.01 o 
  -8  10  10      972.89     1159.82    126.69 o 
  -6  10  10       80.07      110.52     49.75 o 
  -4  10  10     2879.78     3083.99    159.92 o 
  -2  10  10     1929.31     1887.15     82.20 o 
   0  10  10     2387.00     2375.87     87.35 o 
   2  10  10     2718.00     2689.83     99.03 o 
   4  10  10      250.55      304.19     55.92 o 
   6  10  10     1439.11     1065.29    226.41 o 
   8  10  10      207.50      175.02    184.75 o 
  -9  11  10       78.07      124.85     86.76 o 
  -7  11  10      210.28      225.81     67.57 o 
  -5  11  10      459.20      511.68     75.87 o 
  -3  11  10     1065.92     1063.41     77.31 o 
  -1  11  10     4409.54     4728.18    135.76 o 
   1  11  10     1075.91     1115.88     67.29 o 
   3  11  10     1762.26     1705.39    106.71 o 
   5  11  10     1504.54     1505.04    465.31 o 
   7  11  10      141.90       86.88    105.10 o 
  -8  12  10      731.28      655.91    106.67 o 
  -6  12  10       24.22       46.68     50.46 o 
  -4  12  10      370.21      376.39     63.58 o 
  -2  12  10      930.94     1003.87     75.85 o 
   0  12  10     1422.17     1419.26     78.15 o 
   2  12  10      283.32      318.48     48.34 o 
   4  12  10     1188.52     1073.67    165.05 o 
   6  12  10      634.41      728.62    198.47 o 
  -7  13  10      217.17      264.21     73.77 o 
  -5  13  10       89.76      160.00     59.99 o 
  -3  13  10     1805.57     1851.05    136.93 o 
  -1  13  10     1327.50     1535.08     93.23 o 
   1  13  10       21.25       19.74     32.83 o 
   3  13  10     1435.95     1441.53    423.55 o 
   5  13  10      919.39      900.77    194.97 o 
   7  13  10       65.32       72.29    110.76 o 
  -8  14  10      951.28     1274.99    135.62 o 
  -6  14  10      288.12      263.64     72.40 o 
  -4  14  10      478.13      610.02     80.41 o 
  -2  14  10     1288.77     1473.62     96.00 o 
   0  14  10       67.33       84.12     55.13 o 
   2  14  10     2233.15     2185.03    305.96 o 
   4  14  10     1021.60     1083.96    223.49 o 
   6  14  10        9.78      -70.88    142.74 o 
  -7  15  10      306.91      372.94     85.66 o 
  -5  15  10      449.70      541.26     85.26 o 
  -3  15  10      628.09      880.97    133.49 o 
  -1  15  10      443.17      395.48     64.50 o 
   1  15  10     1128.07     1177.20    188.13 o 
   3  15  10     2690.54     2425.40    875.66 o 
   5  15  10      274.48      256.72    114.74 o 
  -6  16  10      405.01      598.96     97.45 o 
  -4  16  10      278.51      451.11    111.43 o 
  -2  16  10      458.24      446.54     71.90 o 
   0  16  10     1177.43     1259.29    142.51 o 
   2  16  10     1905.28     1962.45    243.76 o 
   4  16  10     1049.87      914.83    258.92 o 
  -5  17  10      434.82      530.24     90.98 o 
  -3  17  10      765.40      996.29    118.89 o 
  -1  17  10     1037.81     1119.61    113.73 o 
   1  17  10      145.96       90.13    135.57 o 
   3  17  10      702.61      938.76    201.92 o 
   5  17  10      268.94      264.31    166.01 o 
  -6  18  10      530.73      625.50    101.53 o 
  -4  18  10      306.02      310.65    141.47 o 
  -2  18  10      283.07      250.94     69.31 o 
   0  18  10      321.69      307.68    152.76 o 
   2  18  10      361.54      471.08    186.07 o 
   4  18  10      474.53      581.81    213.90 o 
  -5  19  10      195.70      112.02     72.69 o 
  -3  19  10      395.76      554.19    159.83 o 
  -1  19  10      738.13      959.51    193.11 o 
   1  19  10      164.80      217.89    159.66 o 
   3  19  10       19.05       25.92    175.52 o 
  -4  20  10        7.62       71.23     81.10 o 
   0  20  10      340.78      209.74    163.97 o 
   2  20  10      214.32      239.32    185.24 o 
  -1  21  10      408.32      383.27    178.59 o 
  -9   1  11      468.18      439.17    101.33 o 
  -7   1  11      372.01      351.93     49.11 o 
  -5   1  11      215.02      247.39     39.64 o 
  -3   1  11      252.32      247.65     40.58 o 
  -1   1  11     2088.26     2312.87     91.59 o 
   1   1  11      348.86      341.62     43.94 o 
   3   1  11      129.17      165.25     37.59 o 
   5   1  11      825.11      898.05     75.73 o 
   7   1  11      336.97      378.99     63.84 o 
 -10   2  11      179.67      349.19     99.15 o 
  -8   2  11      697.11      763.84     69.62 o 
  -6   2  11     3690.34     3519.16    112.78 o 
  -4   2  11      781.07      877.73     59.12 o 
  -2   2  11     1006.23     1223.75     70.35 o 
   0   2  11     3860.57     4122.64    136.64 o 
   2   2  11     1944.09     1920.56     86.72 o 
   4   2  11     1119.70     1130.46     79.49 o 
   6   2  11       41.74       18.04     35.15 o 
   8   2  11      750.48      901.79     87.11 o 
  -9   3  11     1165.42     1214.10    117.85 o 
  -7   3  11      948.17      855.46     95.90 o 
  -5   3  11     2013.32     1982.52     89.15 o 
  -3   3  11     2082.47     2082.61     89.35 o 
  -1   3  11     2972.08     3283.42    113.29 o 
   1   3  11     7739.31     7748.57    237.27 o 
   3   3  11     1613.09     1542.13    153.65 o 
   5   3  11      427.60      578.91     63.65 o 
   7   3  11      470.73      613.05     74.81 o 
 -10   4  11      424.00      488.09    105.02 o 
  -8   4  11      650.64      549.70     85.50 o 
  -6   4  11     2870.05     2857.01    113.54 o 
  -4   4  11     4145.96     4395.56    132.28 o 
  -2   4  11     4752.13     5072.85    157.23 o 
   0   4  11     3092.41     3281.89    118.66 o 
   2   4  11     1281.67     1245.28    105.17 o 
   4   4  11      756.83      723.37     67.29 o 
   6   4  11     1018.36     1129.13     89.67 o 
   8   4  11     1130.84     1167.67    101.24 o 
  -9   5  11      506.85      659.07    112.67 o 
  -7   5  11     1261.89     1228.89    105.23 o 
  -5   5  11     2993.97     3122.35    113.69 o 
  -3   5  11     2744.99     2943.98     99.98 o 
  -1   5  11     2350.77     2546.27     99.18 o 
   1   5  11     2204.35     2127.77    117.02 o 
   3   5  11      971.89      939.93    142.84 o 
   5   5  11     1217.31     1249.38     90.93 o 
   7   5  11      307.32      409.21     68.87 o 
 -10   6  11       11.16        6.73     80.17 o 
  -8   6  11      489.66      652.90     97.18 o 
  -6   6  11     1943.91     1936.45    139.21 o 
  -4   6  11     2197.93     2204.11     87.77 o 
  -2   6  11     4433.52     4651.72    151.25 o 
   0   6  11     6704.27     6926.51    174.08 o 
   2   6  11      931.70     1016.16     97.94 o 
   4   6  11      849.39      868.94     74.84 o 
   6   6  11     3400.60     3806.50    152.49 o 
   8   6  11       66.43      158.88     78.68 o 
  -9   7  11      565.50      512.28    102.70 o 
  -7   7  11     1034.87     1142.29    107.77 o 
  -5   7  11      818.67      946.79    101.06 o 
  -3   7  11     2214.73     2256.64     86.66 o 
  -1   7  11    10822.70    11821.58    268.45 o 
   1   7  11     1279.89     1426.71     91.62 o 
   3   7  11      200.52      263.24     47.64 o 
   5   7  11     5122.49     5372.08    190.32 o 
   7   7  11     1042.25     1075.45    111.21 o 
 -10   8  11       79.51      169.05    104.95 o 
  -8   8  11      705.46      896.61    107.10 o 
  -6   8  11      684.74      681.21     86.19 o 
  -4   8  11     1467.65     1629.97    114.79 o 
  -2   8  11     6299.14     6807.77    181.75 o 
   0   8  11     4133.69     4349.34    127.37 o 
   2   8  11      968.74      906.41     62.29 o 
   4   8  11      576.43      463.68     62.41 o 
   6   8  11     4561.97     5183.99    223.69 o 
   8   8  11      283.03      555.23    163.06 o 
  -9   9  11      112.28      129.62     83.03 o 
  -7   9  11      906.55     1059.13    143.67 o 
  -5   9  11     1260.62     1355.27    125.99 o 
  -3   9  11     1895.91     1991.43    150.94 o 
  -1   9  11     7967.21     8431.86    209.61 o 
   1   9  11     1710.41     1596.71     79.28 o 
   3   9  11     2492.22     2402.30     97.21 o 
   5   9  11     2590.37     2872.63    318.82 o 
   7   9  11     1307.34     1087.70    241.52 o 
  -8  10  11      130.04      161.93     78.59 o 
  -6  10  11     1153.67     1265.96    111.65 o 
  -4  10  11     1680.37     1810.16    129.83 o 
  -2  10  11     1259.17     1431.61    130.19 o 
   0  10  11     6644.75     6892.08    182.29 o 
   2  10  11     1839.21     1822.02     94.65 o 
   4  10  11     1140.44     1227.31     93.85 o 
   6  10  11      713.85      591.11    197.87 o 
  -9  11  11      393.01      376.40    103.00 o 
  -7  11  11     1253.30     1383.50    148.46 o 
  -5  11  11     2074.17     2114.05    151.51 o 
  -3  11  11     3525.01     3500.96    166.52 o 
  -1  11  11       83.41      100.30     34.00 o 
   1  11  11     5884.62     6219.87    174.94 o 
   3  11  11      634.29      661.47     82.21 o 
   5  11  11       96.17       18.11     85.60 o 
   7  11  11      687.88      668.76    137.74 o 
  -8  12  11       18.76      -54.78     70.08 o 
  -6  12  11     2852.23     3049.12    166.98 o 
  -4  12  11     1871.96     1978.74    143.06 o 
  -2  12  11     4088.48     4340.63    207.30 o 
   0  12  11     2727.84     2893.00    108.30 o 
   2  12  11     1708.02     1506.85    112.15 o 
   4  12  11       13.92      -73.41     74.28 o 
   6  12  11       25.97       71.88    100.45 o 
  -7  13  11      131.99      210.62     72.75 o 
  -5  13  11     1577.64     1592.72    143.08 o 
  -3  13  11     2180.86     2369.84    180.62 o 
  -1  13  11       84.51       57.16     74.07 o 
   1  13  11     4887.55     5090.89    276.20 o 
   3  13  11       26.00       76.65     62.43 o 
   5  13  11      135.44       15.67     94.11 o 
  -8  14  11       23.45       81.71     64.89 o 
  -6  14  11      473.52      795.34    102.89 o 
  -4  14  11      350.09      539.69     91.46 o 
  -2  14  11      299.04      358.33     72.52 o 
   0  14  11     1342.29     1534.86    131.83 o 
   2  14  11     1144.34      827.82    160.97 o 
   4  14  11       20.26       -4.45     89.40 o 
   6  14  11       31.10     -107.37     98.73 o 
  -7  15  11       75.35      166.15     84.36 o 
  -5  15  11      277.15      472.33    151.04 o 
  -3  15  11      481.90      562.55     96.71 o 
  -1  15  11      941.73      936.32     99.75 o 
   1  15  11      940.55     1149.06    131.97 o 
   3  15  11       51.23      -10.50     86.17 o 
   5  15  11       19.16      -31.20    100.76 o 
  -6  16  11      296.50      427.00     87.09 o 
  -4  16  11      210.49      194.72     72.32 o 
  -2  16  11      601.08      724.01    103.60 o 
   0  16  11      187.84      170.50     69.68 o 
   2  16  11      830.61      683.48    185.83 o 
   4  16  11        1.17      -14.26    104.88 o 
  -5  17  11      489.18      561.93    114.92 o 
  -3  17  11      214.71      106.44     70.14 o 
  -1  17  11      252.40      257.44     82.27 o 
   1  17  11      474.77      559.38    172.37 o 
   3  17  11       31.45       37.23     82.34 o 
  -4  18  11       12.85      122.15     75.79 o 
  -2  18  11      428.83      424.20     92.50 o 
   0  18  11       76.18       89.88    138.89 o 
   2  18  11      929.24      500.82    198.54 o 
   4  18  11      247.89      106.33    180.50 o 
  -3  19  11      149.86      127.13    105.76 o 
   1  19  11       38.78      118.20    158.83 o 
   3  19  11      179.36       46.93    180.17 o 
   0  20  11      190.89       33.56    154.34 o 
 -10   0  12       58.63        9.89    112.47 o 
  -8   0  12     2938.60     2765.23    166.40 o 
  -6   0  12     2847.26     2618.46    136.21 o 
  -4   0  12        6.74       16.57     40.73 o 
  -2   0  12     8014.08     8138.58    330.89 o 
   0   0  12    10164.45    10570.50    401.07 o 
   2   0  12     5763.27     6206.46    273.92 o 
   4   0  12     2798.82     3095.41    174.73 o 
   6   0  12     1080.19     1107.48    127.63 o 
   8   0  12      394.32      355.74     95.17 o 
  -9   1  12      461.66      604.44     99.24 o 
  -7   1  12     3955.16     3879.98    124.96 o 
  -5   1  12     1710.76     1823.29    138.00 o 
  -3   1  12       42.56       89.63     32.83 o 
  -1   1  12    18863.11    19747.05    545.46 o 
   1   1  12     4484.82     4601.55    152.75 o 
   3   1  12     2684.83     2816.10    114.78 o 
   5   1  12     2062.02     2269.23    114.82 o 
   7   1  12      442.55      584.97     75.86 o 
 -10   2  12       22.04      137.09     97.85 o 
  -8   2  12     2779.29     2720.38    118.26 o 
  -6   2  12      741.45      794.98     66.66 o 
  -4   2  12     1026.15     1277.66    105.31 o 
  -2   2  12     4610.73     4805.25    154.50 o 
   0   2  12     3935.65     4251.62    141.16 o 
   2   2  12      941.21     1038.87     74.30 o 
   4   2  12     1396.42     1385.00     90.83 o 
   6   2  12     1880.61     1850.21    114.94 o 
   8   2  12      121.72       95.52     52.78 o 
  -9   3  12      165.54       59.83     99.57 o 
  -7   3  12     5003.47     4737.35    160.84 o 
  -5   3  12      704.93      802.21     68.99 o 
  -3   3  12     1477.46     1595.64     84.63 o 
  -1   3  12    10321.77    11055.34    288.13 o 
   1   3  12     1142.76     1177.34     75.26 o 
   3   3  12      765.94      907.08     81.69 o 
   5   3  12     3891.63     4091.00    158.40 o 
   7   3  12       95.45       79.06     48.65 o 
 -10   4  12      219.95      332.63    113.36 o 
  -8   4  12     2009.92     1721.36    149.83 o 
  -6   4  12     2286.32     2199.35    136.27 o 
  -4   4  12      878.81      943.15     64.76 o 
  -2   4  12     5818.20     5812.44    181.98 o 
   0   4  12     1321.17     1334.06     89.91 o 
   2   4  12     1284.95     1345.50     82.89 o 
   4   4  12     1650.88     1600.15    100.07 o 
   6   4  12     1266.12     1418.33    101.62 o 
   8   4  12      261.01      498.69    164.41 o 
  -9   5  12      342.26      489.57    136.17 o 
  -7   5  12     1730.58     1856.04    146.04 o 
  -5   5  12      573.83      592.89     59.61 o 
  -3   5  12     3777.00     4014.79    142.48 o 
  -1   5  12     3033.66     3179.09    169.58 o 
   1   5  12      937.09      904.99     68.04 o 
   3   5  12     1256.16     1169.96     83.55 o 
   5   5  12     1817.49     1793.31    112.24 o 
   7   5  12      105.42       87.51     48.61 o 
 -10   6  12      144.02      150.11     94.94 o 
  -8   6  12      796.94      771.08    135.23 o 
  -6   6  12     1415.62     1498.55    132.34 o 
  -4   6  12      439.93      377.20     47.84 o 
  -2   6  12     4903.97     5304.35    191.08 o 
   0   6  12     2268.54     2268.74     83.19 o 
   2   6  12      322.90      332.90     51.01 o 
   4   6  12     4036.90     3963.23    154.52 o 
   6   6  12      615.17      638.88     78.08 o 
   8   6  12      249.65      342.97    140.93 o 
  -9   7  12      275.88      208.13     89.42 o 
  -7   7  12      222.04      192.63     84.78 o 
  -5   7  12      378.51      351.79     70.02 o 
  -3   7  12      365.15      340.27     42.45 o 
  -1   7  12     1176.75     1332.38    134.22 o 
   1   7  12      899.25      886.94     59.51 o 
   3   7  12     1734.34     1643.07    101.56 o 
   5   7  12      440.06      521.81     87.72 o 
   7   7  12       23.17       57.04     57.93 o 
  -8   8  12      288.23      216.29     85.98 o 
  -6   8  12      107.01      117.04     58.57 o 
  -4   8  12        7.16       -8.81     34.35 o 
  -2   8  12      288.37      345.53     48.49 o 
   0   8  12      371.18      406.28     43.92 o 
   2   8  12      502.31      487.10     51.90 o 
   4   8  12      146.40      230.84     55.71 o 
   6   8  12      175.32      183.68     60.82 o 
  -9   9  12        2.38      -45.50     78.68 o 
  -7   9  12      275.21      165.30     78.35 o 
  -5   9  12       79.96       86.32     59.89 o 
  -3   9  12      180.71      173.01     50.43 o 
  -1   9  12       11.13       13.48     31.42 o 
   1   9  12     1398.30     1290.77     88.23 o 
   3   9  12      141.44      170.74     44.09 o 
   5   9  12      549.80      582.10    100.77 o 
   7   9  12       10.47       17.78     94.26 o 
  -8  10  12      177.26      136.50     80.59 o 
  -6  10  12       36.72        8.65     52.41 o 
  -4  10  12       16.24        8.32     43.72 o 
  -2  10  12      176.56      220.03     53.20 o 
   0  10  12       96.08       99.41     36.48 o 
   2  10  12      194.22      142.30     43.64 o 
   4  10  12      469.07      596.29     81.91 o 
   6  10  12      534.27      521.15    127.10 o 
  -9  11  12      142.35       68.02     90.21 o 
  -7  11  12      297.92      326.69     82.05 o 
  -5  11  12      182.47      158.01     65.29 o 
  -3  11  12      193.19      247.04     63.44 o 
  -1  11  12     1557.27     1631.05    123.41 o 
   1  11  12      608.41      624.76     59.14 o 
   3  11  12      732.32      726.88     71.51 o 
   5  11  12      554.32      634.58     98.79 o 
   7  11  12       77.46      110.71     84.58 o 
  -8  12  12      339.08      475.86    124.22 o 
  -6  12  12      612.04      776.27    143.74 o 
  -4  12  12        7.13      -27.28     48.42 o 
  -2  12  12      342.38      455.30     89.13 o 
   0  12  12      120.35      153.97     42.89 o 
   2  12  12      181.69      218.57     55.84 o 
   4  12  12      501.15      318.57     79.41 o 
   6  12  12       76.77       65.60     79.41 o 
  -7  13  12      203.76       67.00    107.26 o 
  -5  13  12       11.58       35.02     56.02 o 
  -3  13  12      128.32      207.24     66.79 o 
  -1  13  12      415.79      612.19    107.45 o 
   1  13  12     3217.93     3496.43    128.54 o 
   3  13  12      227.91      223.39     68.15 o 
   5  13  12      124.07       63.00     73.54 o 
  -6  14  12      821.88     1072.16    179.58 o 
  -4  14  12      425.07      690.70    104.90 o 
  -2  14  12      838.46      851.58    101.44 o 
   0  14  12      976.91     1205.48    108.68 o 
   2  14  12      975.59      869.90    184.23 o 
   4  14  12      348.46      103.24     72.42 o 
  -7  15  12      438.86      567.35     98.22 o 
  -5  15  12      747.80      731.12    146.97 o 
  -3  15  12      577.17      769.35    109.27 o 
  -1  15  12     1463.32     1357.53    152.75 o 
   1  15  12     1345.16     1464.75    126.72 o 
   3  15  12      188.31      139.55     66.11 o 
   5  15  12      291.97      199.77     88.88 o 
  -6  16  12      479.50      440.09    125.47 o 
  -4  16  12      199.77      198.83     92.70 o 
  -2  16  12     1144.53     1188.51    121.57 o 
   0  16  12      961.64     1017.77    112.53 o 
   2  16  12      817.55      908.87    193.53 o 
   4  16  12      216.72      157.53     94.91 o 
  -5  17  12       48.62      115.94     74.47 o 
  -3  17  12      109.83      172.12     75.25 o 
  -1  17  12     1374.73     1342.95    164.73 o 
   1  17  12      838.32      680.08    195.04 o 
   3  17  12      654.47      850.50    208.72 o 
  -4  18  12       82.64       19.01    133.50 o 
  -2  18  12      381.31      620.20    102.73 o 
   2  18  12       34.38       12.71    166.64 o 
  -3  19  12      631.58      555.44    162.29 o 
   1  19  12      138.57       -5.15    160.15 o 
  -9   1  13      292.02      364.35     75.96 o 
  -7   1  13      752.01      781.24     69.15 o 
  -5   1  13     1735.64     1781.37    105.30 o 
  -3   1  13      663.82      644.09     61.69 o 
  -1   1  13       47.89       93.01     33.75 o 
   1   1  13     1510.74     1399.02    117.07 o 
   3   1  13      204.44      271.15     49.37 o 
   5   1  13      500.10      487.21     65.04 o 
   7   1  13      726.26      898.95     91.50 o 
 -10   2  13      381.01      326.95    112.93 o 
  -8   2  13      130.36       96.01     49.74 o 
  -6   2  13     1577.52     1573.02     92.78 o 
  -4   2  13     1557.47     1676.29     98.31 o 
  -2   2  13     3826.40     4046.15    139.79 o 
   0   2  13     2954.74     3123.70    120.63 o 
   2   2  13      623.46      697.67     66.10 o 
   4   2  13      750.22      699.49     71.09 o 
   6   2  13       97.01       82.87     56.11 o 
   8   2  13      774.49      922.06    145.24 o 
  -9   3  13      478.60      648.15    116.69 o 
  -7   3  13      904.57      832.88     96.83 o 
  -5   3  13     1232.87     1390.51    106.19 o 
  -3   3  13     4760.17     4889.03    162.81 o 
  -1   3  13      212.72      313.68     46.99 o 
   1   3  13     4493.95     4652.85    158.67 o 
   3   3  13      221.29      238.05     49.25 o 
   5   3  13      766.15      705.48     76.65 o 
   7   3  13     1835.90     1971.24    168.93 o 
 -10   4  13      347.16      456.98    126.11 o 
  -8   4  13      126.00      130.63     73.06 o 
  -6   4  13     3558.67     3617.61    133.23 o 
  -4   4  13       82.08      142.02     40.66 o 
  -2   4  13     1289.63     1346.49     82.54 o 
   0   4  13     4772.44     5094.99    168.53 o 
   2   4  13     2563.40     2685.86    113.87 o 
   4   4  13      719.72      676.17     75.14 o 
   6   4  13     1102.29     1065.01     93.60 o 
   8   4  13      953.17     1036.44     99.04 o 
  -9   5  13      325.18      522.23    118.98 o 
  -7   5  13      742.98      861.16    112.55 o 
  -5   5  13      168.70      172.91     54.03 o 
  -3   5  13      615.37      727.70     65.06 o 
  -1   5  13      763.96      742.73     63.27 o 
   1   5  13     3769.27     3826.06    141.42 o 
   3   5  13      491.01      493.53     63.76 o 
   5   5  13     1272.43     1521.74    140.22 o 
   7   5  13      881.13      957.70     93.88 o 
  -8   6  13      287.71      270.32     91.60 o 
  -6   6  13     3515.22     3538.08    245.26 o 
  -4   6  13      257.19      244.57     42.36 o 
  -2   6  13     4268.63     4374.92    152.33 o 
   0   6  13     1346.09     1242.81     78.74 o 
   2   6  13      935.14      816.91     72.87 o 
   4   6  13      690.98      674.41     91.93 o 
   6   6  13      398.73      512.20     77.91 o 
  -9   7  13      220.04      283.43    107.81 o 
  -7   7  13      444.80      667.87    107.64 o 
  -5   7  13     2490.80     2623.55    151.85 o 
  -3   7  13      945.96      929.62     86.68 o 
  -1   7  13     3381.95     3396.40    129.73 o 
   1   7  13     2039.88     1975.26    164.33 o 
   3   7  13     1009.92      897.50     81.24 o 
   5   7  13     1474.88     1443.69    106.09 o 
   7   7  13      320.81      443.35    132.60 o 
  -8   8  13      436.39      243.25    102.46 o 
  -6   8  13     2354.04     2346.71    372.54 o 
  -4   8  13     2172.27     2116.43    296.78 o 
  -2   8  13      391.57      444.44     54.92 o 
   0   8  13     1145.17     1330.81     83.76 o 
   2   8  13      757.04      747.52     63.11 o 
   4   8  13     3089.15     3133.74    140.33 o 
   6   8  13      410.13      536.40     79.45 o 
  -9   9  13      232.07      197.85    159.11 o 
  -7   9  13      128.84       64.49     77.76 o 
  -5   9  13     3227.36     3170.33    169.28 o 
  -3   9  13     1309.10     1422.48    112.91 o 
  -1   9  13     1278.46     1270.74    125.16 o 
   1   9  13      227.16      188.18     42.54 o 
   3   9  13     1341.56     1361.66    109.80 o 
   5   9  13      835.00      784.58     87.19 o 
   7   9  13      285.46      310.36    137.81 o 
  -8  10  13      207.09      391.30    116.65 o 
  -6  10  13     1416.09     1385.77    134.16 o 
  -4  10  13     1945.35     2051.33    142.35 o 
  -2  10  13      730.34      742.03    217.89 o 
   0  10  13     2821.86     2835.29    121.14 o 
   2  10  13     1294.44     1123.03     78.23 o 
   4  10  13      103.82      124.91     47.12 o 
   6  10  13      509.78      428.84    117.34 o 
  -7  11  13      347.43      312.40    100.26 o 
  -5  11  13     1611.72     1957.28    179.48 o 
  -3  11  13     1773.20     1878.45    158.17 o 
  -1  11  13      224.23      257.90     53.45 o 
   1  11  13     5585.40     5783.55    220.22 o 
   3  11  13      617.56      519.31     63.66 o 
   5  11  13        5.93      -10.32     65.67 o 
  -8  12  13      127.00      243.01    106.24 o 
  -6  12  13     1735.14     2085.11    294.29 o 
  -4  12  13     1074.25     1089.57    116.07 o 
  -2  12  13      304.23      353.00     98.95 o 
   0  12  13     1486.80     1472.83    134.95 o 
   2  12  13     1445.35     1414.62    195.72 o 
   4  12  13      561.64      463.61     85.71 o 
   6  12  13      261.81      303.79     92.21 o 
  -7  13  13      239.94      298.66    112.37 o 
  -5  13  13     1241.70     1260.62    135.12 o 
  -3  13  13     2149.92     2112.16    146.83 o 
  -1  13  13       18.49      -81.36     54.48 o 
   1  13  13     2732.71     2757.12    184.87 o 
   3  13  13      568.10      507.13     86.56 o 
   5  13  13       69.13       25.22     72.55 o 
  -6  14  13      630.62      726.17    165.95 o 
  -4  14  13     1565.70     1608.35    140.75 o 
  -2  14  13      239.33      221.15     84.30 o 
   0  14  13      868.54     1124.07    139.59 o 
   2  14  13      844.69      653.10    105.16 o 
   4  14  13      420.45      219.91     85.33 o 
  -5  15  13      260.29      302.79     90.69 o 
  -3  15  13      202.48      251.83     80.25 o 
  -1  15  13       62.24      114.73     92.33 o 
   1  15  13      144.81       33.15     79.29 o 
   3  15  13      607.72      486.79     84.30 o 
  -6  16  13       46.20      148.64     85.52 o 
  -4  16  13      287.66      240.86    119.46 o 
  -2  16  13      293.00      347.08    115.24 o 
   0  16  13       56.69       67.51     87.13 o 
   2  16  13       34.41       39.04    144.12 o 
   4  16  13       92.54      -58.59     93.14 o 
  -5  17  13       27.97      -18.16    150.95 o 
  -3  17  13      238.77      252.53     80.20 o 
  -1  17  13       19.41      -50.36     84.66 o 
   3  17  13      136.65      159.16    179.67 o 
  -4  18  13      115.39       71.63    104.87 o 
  -2  18  13       25.83       15.39     94.97 o 
   2  18  13      255.26      197.96    191.06 o 
  -3  19  13      135.42      157.47     85.55 o 
 -10   0  14      127.49       69.03    141.63 o 
  -8   0  14      528.24      581.88     96.31 o 
  -6   0  14     3142.38     3381.24    207.65 o 
  -4   0  14     1136.10     1378.73    130.56 o 
  -2   0  14      829.24      999.90    163.48 o 
   0   0  14     8750.03     8997.18    366.53 o 
   2   0  14     2545.90     2614.03    154.05 o 
   4   0  14       81.83        8.92     71.94 o 
   6   0  14      978.96     1290.21    159.91 o 
  -9   1  14       33.90       34.39     57.33 o 
  -7   1  14     4798.58     4654.73    162.98 o 
  -5   1  14     1259.16     1301.78    110.21 o 
  -3   1  14       74.58       83.03     35.81 o 
  -1   1  14     3355.58     3411.22    129.51 o 
   1   1  14     4760.52     5243.66    199.32 o 
   3   1  14     1267.12     1232.84     85.49 o 
   5   1  14     1426.64     1490.54    177.96 o 
   7   1  14     1303.29     1338.08    128.64 o 
 -10   2  14       37.11      -56.55     93.27 o 
  -8   2  14     1182.22     1116.61    123.81 o 
  -6   2  14     4028.42     4097.09    159.96 o 
  -4   2  14      388.67      469.13     60.45 o 
  -2   2  14      530.15      634.56     62.03 o 
   0   2  14     4553.98     4839.20    183.42 o 
   2   2  14     1614.45     1509.00    130.70 o 
   4   2  14      311.62      367.26     59.81 o 
   6   2  14     1316.30     1350.36    106.61 o 
  -9   3  14       34.83       98.43     90.98 o 
  -7   3  14     1544.93     1535.28     98.57 o 
  -5   3  14      457.58      630.21     82.96 o 
  -3   3  14     2762.64     3057.53    134.99 o 
  -1   3  14     2411.02     2391.01    105.65 o 
   1   3  14     1052.24      898.14     71.71 o 
   3   3  14      252.34      256.20     54.77 o 
   5   3  14     1679.63     1692.51    112.66 o 
   7   3  14      447.69      595.32     82.35 o 
  -8   4  14      263.87      363.41     92.67 o 
  -6   4  14     2053.31     1911.82    140.79 o 
  -4   4  14     1945.36     1946.95    136.29 o 
  -2   4  14     2097.21     2132.29    100.86 o 
   0   4  14     2447.55     2409.61    107.43 o 
   2   4  14     1329.50     1323.53    121.48 o 
   4   4  14     3460.64     3729.02    156.62 o 
   6   4  14      952.33     1044.36     96.28 o 
  -9   5  14      104.97      148.50     96.71 o 
  -7   5  14     1855.26     1736.79    143.13 o 
  -5   5  14     1172.26     1194.94     81.86 o 
  -3   5  14     1363.71     1625.71    245.89 o 
  -1   5  14     2286.97     2349.71    102.92 o 
   1   5  14     1696.18     1591.01    123.61 o 
   3   5  14     1871.45     1733.54    108.43 o 
   5   5  14      625.76      620.84     79.96 o 
   7   5  14      202.54      245.32     65.69 o 
  -8   6  14      385.66      621.97    121.44 o 
  -6   6  14      559.78      593.47    136.54 o 
  -4   6  14      872.78      889.23    106.20 o 
  -2   6  14      794.80      771.79     68.40 o 
   0   6  14      841.50      773.56     70.18 o 
   2   6  14      297.36      231.71     51.88 o 
   4   6  14     1293.14     1124.80     94.25 o 
   6   6  14       91.05      255.06     67.84 o 
  -9   7  14      125.83      193.11    107.63 o 
  -7   7  14      750.53      760.33    145.64 o 
  -5   7  14       91.84      107.23     56.10 o 
  -3   7  14      314.08      398.89     59.70 o 
  -1   7  14      312.30      369.91     53.92 o 
   1   7  14     1045.59     1015.55     99.10 o 
   3   7  14     1058.87      877.03     83.61 o 
   5   7  14       27.94       13.01     50.15 o 
   7   7  14       47.99      104.70     64.42 o 
  -8   8  14      208.54      148.33     97.76 o 
  -6   8  14       97.72       58.88     71.55 o 
  -4   8  14      609.31      625.15    100.60 o 
  -2   8  14      294.85      320.63     50.78 o 
   0   8  14     1337.68     1254.37    121.84 o 
   2   8  14      291.43      296.19     50.56 o 
   4   8  14       10.75      -54.51     44.61 o 
   6   8  14      146.84      154.83     64.78 o 
  -7   9  14      556.54      786.97    127.88 o 
  -5   9  14       72.54      140.14     63.03 o 
  -3   9  14      180.42      261.67     78.58 o 
  -1   9  14      129.16      192.76     65.21 o 
   1   9  14      130.58       94.95     47.56 o 
   3   9  14      840.09      778.57     71.91 o 
   5   9  14      269.16      199.01     80.92 o 
  -8  10  14      446.08      440.30    124.44 o 
  -6  10  14      108.19       98.43     67.54 o 
  -4  10  14      973.10     1045.18    107.33 o 
  -2  10  14       55.38       18.84     60.46 o 
   0  10  14     1954.55     2021.57    107.71 o 
   2  10  14      568.07      529.95     62.19 o 
   4  10  14      194.86      237.45     58.66 o 
   6  10  14      182.20      104.16    103.24 o 
  -7  11  14      668.63      791.92    125.53 o 
  -5  11  14      139.36       94.40     66.24 o 
  -3  11  14     1776.69     1702.40    171.73 o 
  -1  11  14      660.71      572.46     69.39 o 
   1  11  14       92.71       93.59     49.81 o 
   3  11  14      262.89      259.33     56.20 o 
   5  11  14       19.83      -52.28     68.15 o 
  -6  12  14      283.29      357.87    103.71 o 
  -4  12  14     1076.28     1187.22    134.41 o 
  -2  12  14      218.86      199.88     83.52 o 
   0  12  14     1227.53      981.16     85.66 o 
   2  12  14      462.55      506.68    111.05 o 
   4  12  14      228.51      270.79     84.27 o 
  -7  13  14      349.16      448.52    180.53 o 
  -5  13  14      245.72       84.46     87.84 o 
  -3  13  14      452.97      373.82    106.63 o 
  -1  13  14     1221.72     1414.90    152.62 o 
   1  13  14     2012.95     1422.24    155.19 o 
   3  13  14        2.57      -26.39     60.43 o 
   5  13  14       46.37      -35.14     76.09 o 
  -6  14  14     1014.80     1384.65    153.19 o 
  -4  14  14       76.06       30.59     61.71 o 
  -2  14  14      281.21      379.69    109.72 o 
   0  14  14     1170.90     1413.63    225.41 o 
   2  14  14      321.85      212.06     72.78 o 
   4  14  14       67.25       41.57    121.84 o 
  -5  15  14      817.99      907.73    199.50 o 
  -3  15  14      145.18      146.68    114.05 o 
  -1  15  14      210.77      170.95    148.15 o 
   1  15  14      690.79      749.77    129.45 o 
   3  15  14       98.15       57.76     80.59 o 
  -4  16  14      194.31      181.19     86.39 o 
  -2  16  14      100.74      125.90     97.25 o 
   0  16  14     2596.72     3564.24    337.83 o 
  -3  17  14       52.30       97.18     99.15 o 
  -1  17  14      911.80      857.35    149.77 o 
  -2  18  14      503.55      531.17    206.38 o 
  -9   1  15       55.53       -3.77    100.53 o 
  -7   1  15      183.66      169.01     60.37 o 
  -5   1  15      435.33      468.84     65.01 o 
  -3   1  15     1101.00     1217.89    151.75 o 
  -1   1  15      346.95      387.71     54.66 o 
   1   1  15      128.69      146.74     44.93 o 
   3   1  15       63.50       99.07     42.57 o 
   5   1  15      173.75      182.83     57.52 o 
   7   1  15      346.17      572.93    128.95 o 
  -8   2  15      172.52       39.19     66.79 o 
  -6   2  15      697.44      705.18     80.76 o 
  -4   2  15     1854.99     1820.14    107.83 o 
  -2   2  15      299.76      328.44     52.45 o 
   0   2  15     1228.70     1166.69     82.90 o 
   2   2  15      737.92      767.74     73.89 o 
   4   2  15     1357.12     1383.88    138.72 o 
   6   2  15      814.72      929.84     96.34 o 
  -9   3  15        0.05      -96.47     77.14 o 
  -7   3  15        7.60       -6.18     48.89 o 
  -5   3  15      678.02      729.87     77.71 o 
  -3   3  15      591.05      592.29     64.10 o 
  -1   3  15     1741.33     1720.19    146.50 o 
   1   3  15     2238.41     2603.72    113.20 o 
   3   3  15       77.13       91.75     45.65 o 
   5   3  15      248.62      241.32     60.46 o 
   7   3  15      925.34      988.57    103.42 o 
  -8   4  15       67.06       81.37     80.95 o 
  -6   4  15      480.65      502.01     63.13 o 
  -4   4  15     1246.51     1261.31    125.91 o 
  -2   4  15      301.49      372.05     54.72 o 
   0   4  15      512.14      644.67     65.42 o 
   2   4  15      472.85      490.58     64.49 o 
   4   4  15      645.55      646.65     79.67 o 
   6   4  15      698.00      733.97     87.04 o 
  -9   5  15      155.31       54.55     94.92 o 
  -7   5  15      274.83      397.40     89.90 o 
  -5   5  15     1512.61     1550.07    138.40 o 
  -3   5  15     1405.83     1448.30     94.96 o 
  -1   5  15      984.77      916.43     74.37 o 
   1   5  15     1230.12     1214.53     88.30 o 
   3   5  15      288.59      288.11     59.39 o 
   5   5  15      408.72      540.40     82.46 o 
  -8   6  15      157.01      276.13     98.92 o 
  -6   6  15     1194.26     1057.47    117.17 o 
  -4   6  15     3510.76     3630.17    172.64 o 
  -2   6  15     1417.90     1329.22    118.67 o 
   0   6  15      528.15      507.07     63.54 o 
   2   6  15     1519.14     1350.21     98.08 o 
   4   6  15      515.64      609.49     80.75 o 
   6   6  15      543.90      610.44     97.09 o 
  -9   7  15      108.73      167.17    103.79 o 
  -7   7  15     1547.98     1425.97    146.01 o 
  -5   7  15     1251.46     1243.09    117.04 o 
  -3   7  15      653.09      654.66     91.91 o 
  -1   7  15     1519.44     1406.65     92.31 o 
   1   7  15     1156.23     1108.57     86.51 o 
   3   7  15     2551.46     3143.64    193.04 o 
   5   7  15      458.40      396.53     77.27 o 
  -8   8  15      529.35      549.95    122.24 o 
  -6   8  15     1260.10     1464.19    137.26 o 
  -4   8  15     2200.08     2125.49    369.13 o 
  -2   8  15      389.38      392.41     74.29 o 
   0   8  15      871.84      817.22     75.59 o 
   2   8  15     2380.57     2501.63    203.25 o 
   4   8  15      879.82      699.10     85.32 o 
   6   8  15      443.12      564.24    111.20 o 
  -7   9  15      630.69      480.69    169.43 o 
  -5   9  15     2427.44     2433.60    242.08 o 
  -3   9  15     1906.37     1682.25    166.60 o 
  -1   9  15      101.14       32.99     40.35 o 
   1   9  15      776.51      622.17     72.47 o 
   3   9  15     1835.03     1312.61    105.09 o 
   5   9  15      250.74      318.84     74.49 o 
  -8  10  15      147.81      260.62    112.91 o 
  -6  10  15      823.28      814.45    121.80 o 
  -4  10  15      658.45      706.46    348.41 o 
  -2  10  15     1322.78     1487.44    241.85 o 
   0  10  15      111.52      104.22     48.00 o 
   2  10  15     2122.50     1479.94    128.33 o 
   4  10  15      380.13      363.84     88.82 o 
  -7  11  15       39.18       38.80     77.84 o 
  -5  11  15      898.19     1019.74    120.11 o 
  -3  11  15      648.43      803.10    227.17 o 
  -1  11  15       57.63       70.56     69.02 o 
   1  11  15     1441.73     1232.40    211.23 o 
   3  11  15      560.67      396.76     71.06 o 
   5  11  15      212.36      275.61     92.56 o 
  -6  12  15      462.23      509.14    104.99 o 
  -4  12  15      471.03      574.46     95.93 o 
  -2  12  15      546.47      747.26    125.46 o 
   0  12  15      705.43      616.37     94.27 o 
   2  12  15     1338.30      995.05    208.19 o 
   4  12  15      493.42      359.12     90.17 o 
  -7  13  15      119.28      178.30     92.74 o 
  -5  13  15      467.87      569.94    152.30 o 
  -3  13  15      402.75      453.71    116.03 o 
  -1  13  15      325.94      349.22    105.84 o 
   1  13  15      734.10      668.68     83.39 o 
   3  13  15      821.54      389.86     99.78 o 
  -6  14  15        8.74      -65.39    113.42 o 
  -4  14  15      228.27      350.01     99.88 o 
  -2  14  15      258.38      237.00     99.51 o 
   0  14  15      315.92      289.60    101.38 o 
   2  14  15      255.72      132.02     73.14 o 
   4  14  15      217.66      125.15     99.69 o 
  -5  15  15      149.73      -57.35     69.17 o 
  -3  15  15      406.47      251.42    101.69 o 
  -1  15  15      138.90       -3.44     85.31 o 
   1  15  15       28.16       29.38     86.18 o 
   3  15  15      259.07      123.08    104.66 o 
  -4  16  15      189.84      320.54     96.77 o 
  -2  16  15      152.12      116.49     99.17 o 
   0  16  15      376.74      310.86    108.57 o 
  -3  17  15      206.64      252.14    132.24 o 
  -1  17  15      462.51      507.84    328.47 o 
  -8   0  16      476.95      630.55    140.41 o 
  -6   0  16     2441.61     2317.58    193.12 o 
  -4   0  16     3102.93     3317.57    197.88 o 
  -2   0  16     1365.97     1338.35    165.05 o 
   2   0  16     3491.72     3786.55    205.11 o 
   4   0  16      364.51      483.63    101.02 o 
   6   0  16      925.68     1178.36    267.34 o 
  -9   1  16       89.41      136.58    133.84 o 
  -7   1  16     1233.45     1071.73    101.85 o 
  -5   1  16     1691.03     1903.23    117.93 o 
  -3   1  16      237.46      238.75     53.20 o 
  -1   1  16     3011.27     3326.71    180.53 o 
   1   1  16     5222.06     5941.46    268.08 o 
   3   1  16      366.56      413.72     65.50 o 
   5   1  16      300.93      409.07     70.80 o 
  -8   2  16       54.64       57.89     99.96 o 
  -6   2  16     1418.90     1410.56    108.55 o 
  -4   2  16     1185.30     1158.10     92.63 o 
  -2   2  16      511.74      640.19     67.64 o 
   0   2  16     2100.32     2424.83    115.07 o 
   2   2  16      886.54      712.15     72.06 o 
   4   2  16      584.44      749.36     81.62 o 
   6   2  16      765.27      800.68     95.24 o 
  -9   3  16       21.59      -37.47     84.44 o 
  -7   3  16      306.64      242.11    104.08 o 
  -5   3  16     1183.31     1287.39    101.53 o 
  -3   3  16     1690.52     1747.82    229.53 o 
  -1   3  16     1019.20      924.58     78.05 o 
   1   3  16     2485.54     2369.45    204.36 o 
   3   3  16      695.74      808.48     84.17 o 
   5   3  16      170.48      218.64     85.16 o 
  -8   4  16       28.13      -92.82     61.88 o 
  -6   4  16     1326.55     1325.80    106.10 o 
  -4   4  16      983.09     1010.39     87.08 o 
  -2   4  16      183.15      224.77     52.07 o 
   0   4  16     1088.62     1040.29     81.40 o 
   2   4  16     1148.53     1237.77    112.25 o 
   4   4  16      501.85      517.12     78.71 o 
   6   4  16      513.63      500.03     94.22 o 
  -7   5  16      756.83      869.83    119.31 o 
  -5   5  16      822.88      781.66     84.73 o 
  -3   5  16      410.22      459.00     62.87 o 
  -1   5  16      955.52      909.03     99.73 o 
   1   5  16     1501.34     1262.67     92.53 o 
   3   5  16     1043.55      900.25     87.82 o 
   5   5  16      155.66      135.07     65.23 o 
  -8   6  16      163.92       52.82     85.52 o 
  -6   6  16       15.24      -19.05     67.53 o 
  -4   6  16      598.77      503.22     82.89 o 
  -2   6  16      267.28      270.58     51.58 o 
   0   6  16     1953.26     2038.86    136.77 o 
   2   6  16       96.59       94.83     48.84 o 
   4   6  16       72.05       98.41     61.06 o 
   6   6  16      338.27      334.96     79.94 o 
  -7   7  16      180.01      158.44     84.83 o 
  -5   7  16      509.90      666.36    189.71 o 
  -3   7  16       73.65       61.53     40.39 o 
  -1   7  16     1139.23     1056.41     83.04 o 
   1   7  16      151.73      164.78     50.27 o 
   3   7  16       39.52       34.97     57.54 o 
   5   7  16      100.69      119.30     65.35 o 
  -8   8  16        8.33       72.14     91.13 o 
  -6   8  16      111.53       62.65     74.62 o 
  -4   8  16      305.03      297.48     98.72 o 
  -2   8  16       17.46       16.37     40.41 o 
   0   8  16      322.50      376.41     62.71 o 
   2   8  16       99.19       73.73     51.39 o 
   4   8  16      160.10      152.59     67.13 o 
  -7   9  16      259.09      246.57     95.60 o 
  -5   9  16      484.97      496.84    149.07 o 
  -3   9  16      293.40      327.59     91.68 o 
  -1   9  16      653.45      570.04     70.46 o 
   1   9  16      129.27      112.40     52.00 o 
   3   9  16      609.38      627.58     82.92 o 
   5   9  16      305.48      245.90     78.07 o 
  -6  10  16       73.53      103.65     77.89 o 
  -4  10  16     2596.92     2326.94    321.55 o 
  -2  10  16      451.57      488.53    219.26 o 
   0  10  16      470.39      451.30     67.57 o 
   2  10  16      515.36      460.64     73.44 o 
   4  10  16      204.76      254.83     77.55 o 
  -7  11  16      147.39       24.19    142.78 o 
  -5  11  16      498.87      468.24     91.28 o 
  -3  11  16      443.01      418.57    140.84 o 
  -1  11  16      926.50     1056.19    138.52 o 
   1  11  16      290.11      230.38     60.58 o 
   3  11  16     1357.56      887.86    153.24 o 
  -6  12  16      304.22      440.26     96.68 o 
  -4  12  16      844.74      746.68    131.71 o 
  -2  12  16       63.14       75.14     77.75 o 
   0  12  16      653.46      550.56    103.32 o 
   2  12  16      282.57      180.67     61.63 o 
   4  12  16       64.24     -160.79    123.04 o 
  -5  13  16      463.34      649.28    136.65 o 
  -3  13  16      118.86      159.07     95.88 o 
  -1  13  16      350.58      298.19    108.67 o 
   1  13  16     1061.09      803.75     88.68 o 
   3  13  16      114.39      124.09     75.84 o 
  -4  14  16      132.73      219.03    276.28 o 
  -2  14  16      106.27      117.62     90.13 o 
   0  14  16      826.96      733.16    130.57 o 
   2  14  16      242.26      166.90     80.68 o 
  -3  15  16       44.54      175.02     93.07 o 
  -1  15  16      603.83      617.11    132.39 o 
   1  15  16      679.27      735.83    192.10 o 
  -2  16  16      187.76      290.55    109.72 o 
   0  16  16      794.63      888.90    148.71 o 
  -7   1  17      145.28      147.89     67.67 o 
  -5   1  17       24.92       33.89     43.83 o 
  -3   1  17        1.76       -2.41     36.06 o 
  -1   1  17      372.63      347.93     64.18 o 
   1   1  17      468.90      478.18     67.68 o 
   3   1  17      381.89      403.99     65.10 o 
   5   1  17      138.96      103.84     56.85 o 
  -8   2  17      143.60      -28.79    106.41 o 
  -6   2  17      381.07      388.05     74.46 o 
  -4   2  17      307.71      243.39     57.57 o 
  -2   2  17     1087.63     1131.80     87.92 o 
   0   2  17      352.92      444.84     65.56 o 
   2   2  17       55.29      110.44     51.42 o 
   4   2  17      104.76       93.64     50.27 o 
   6   2  17      298.85      305.00     73.44 o 
  -7   3  17      144.62       12.77     90.15 o 
  -5   3  17      651.81      799.62     86.47 o 
  -3   3  17      804.10      734.35     76.89 o 
  -1   3  17      598.94      586.72     69.24 o 
   1   3  17      702.25      639.18     72.99 o 
   3   3  17      395.65      344.22     70.20 o 
   5   3  17      365.36      543.67     81.68 o 
  -8   4  17       91.79       16.28    113.62 o 
  -6   4  17      678.02      774.20    102.92 o 
  -4   4  17      661.66      766.65     80.35 o 
  -2   4  17      273.05      306.36     70.34 o 
   0   4  17       52.01       91.74     41.77 o 
   2   4  17     1075.43      979.69     98.73 o 
   4   4  17      252.52      425.19     87.59 o 
  -7   5  17       66.84      118.83    106.23 o 
  -5   5  17     1449.01     1414.83    136.31 o 
  -3   5  17      537.07      629.30     72.10 o 
  -1   5  17       81.18       92.43     40.45 o 
   1   5  17      219.56      208.39     58.69 o 
   3   5  17     1211.24     1068.41     99.36 o 
   5   5  17      173.02      116.42     68.95 o 
  -8   6  17      207.92       34.54     90.49 o 
  -6   6  17      617.27      537.53    130.81 o 
  -4   6  17     1763.67     1681.55    182.53 o 
  -2   6  17      420.26      422.45     62.27 o 
   0   6  17       47.49       46.58     41.60 o 
   2   6  17     2138.67     1647.43    147.11 o 
   4   6  17      301.76      326.02     77.08 o 
  -7   7  17      646.50      630.63    135.85 o 
  -5   7  17      768.06      819.04    138.07 o 
  -3   7  17     1418.01     1725.84    222.92 o 
  -1   7  17      861.64      825.36     98.36 o 
   1   7  17      663.05      611.46     75.81 o 
   3   7  17     1977.12     1314.94    112.96 o 
   5   7  17      354.63      359.42     83.14 o 
  -6   8  17       49.88       66.23     97.01 o 
  -4   8  17     2873.64     3546.56    282.37 o 
  -2   8  17      419.40      461.40     67.63 o 
   0   8  17      522.44      464.55     66.71 o 
   2   8  17     2070.40     1917.29    380.59 o 
   4   8  17      314.29      365.08     81.43 o 
  -7   9  17      580.13      467.76    204.84 o 
  -5   9  17      110.00      156.54    101.67 o 
  -3   9  17     1780.28     1713.51    172.92 o 
  -1   9  17      229.32      180.53     56.97 o 
   1   9  17      729.31      587.72     76.38 o 
   3   9  17     1876.50     1363.40    113.89 o 
  -6  10  17      219.14      355.85    103.91 o 
  -4  10  17     1149.48     1162.50    289.80 o 
  -2  10  17      352.62      304.71    101.12 o 
   0  10  17       77.59      103.16     51.95 o 
   2  10  17     1927.27     1228.82    177.02 o 
   4  10  17      224.28      283.66     78.72 o 
  -5  11  17      215.07      261.66    154.80 o 
  -3  11  17     1286.14     1171.65    175.43 o 
  -1  11  17      241.60      306.20     90.43 o 
   1  11  17      654.43      488.59     81.29 o 
   3  11  17      497.25      407.32     82.31 o 
  -6  12  17      174.18      142.08     84.51 o 
  -4  12  17      151.09      346.07    116.54 o 
  -2  12  17      672.81      792.63    132.15 o 
   0  12  17       57.53       27.22     58.67 o 
   2  12  17      412.26      440.40    108.59 o 
  -5  13  17      185.17      161.87    111.98 o 
  -3  13  17      526.46      548.37    154.38 o 
  -1  13  17      536.21      603.33    128.70 o 
   1  13  17       52.30       23.93     63.47 o 
  -4  14  17      231.72      211.91    116.76 o 
  -2  14  17      371.82      468.13    234.17 o 
   0  14  17      154.00      306.50    107.89 o 
  -3  15  17      202.02      305.12    116.54 o 
  -1  15  17      218.15      260.48    105.10 o 
  -8   0  18      840.00      867.09    167.18 o 
  -6   0  18     1123.12      934.32    159.28 o 
  -4   0  18     2799.02     3078.39    199.07 o 
  -2   0  18     2910.54     3390.17    237.12 o 
   0   0  18     1856.27     1340.84    140.34 o 
   2   0  18      512.21      632.90    112.92 o 
   4   0  18      611.61      736.25    122.93 o 
  -7   1  18      208.81      264.97     75.42 o 
  -5   1  18     1925.87     1919.67    126.51 o 
  -3   1  18      160.24      173.77     50.47 o 
  -1   1  18     1293.05     1154.06     91.52 o 
   1   1  18     3071.47     3266.68    269.91 o 
   3   1  18      456.12      452.66     71.01 o 
   5   1  18      752.52     1013.31    105.00 o 
  -8   2  18      645.31      866.99    167.86 o 
  -6   2  18      926.68      841.22     95.45 o 
  -4   2  18     1312.46     1169.84    123.89 o 
  -2   2  18      915.13      942.27     87.05 o 
   0   2  18     2001.24     1557.66    119.41 o 
   2   2  18      711.54      678.92     78.07 o 
   4   2  18      568.75      643.54     84.38 o 
  -7   3  18      268.99      331.82    124.24 o 
  -5   3  18     1195.68     1250.61    106.21 o 
  -3   3  18      128.19      131.38     49.30 o 
  -1   3  18      219.30      264.79     63.78 o 
   1   3  18     1582.67     1194.63    106.79 o 
   3   3  18      880.46      843.09     89.78 o 
   5   3  18       41.61      -33.16     62.27 o 
  -8   4  18        9.00      -61.34    107.17 o 
  -6   4  18      365.90      260.15    109.37 o 
  -4   4  18      823.47      735.99     82.51 o 
  -2   4  18       67.47        8.34     41.07 o 
   0   4  18     1444.74     1201.29    112.94 o 
   2   4  18      807.85      827.90     88.58 o 
   4   4  18      150.45      207.47     71.25 o 
  -7   5  18      299.90      203.09    118.81 o 
  -5   5  18      327.50      440.13     77.18 o 
  -3   5  18      118.92      133.25     50.75 o 
  -1   5  18      839.12      661.30     73.01 o 
   1   5  18      536.73      695.29     85.06 o 
   3   5  18      144.66      103.17     62.72 o 
  -6   6  18      529.29      572.35    139.95 o 
  -4   6  18      262.78      230.41     59.31 o 
  -2   6  18      289.55      328.78     59.94 o 
   0   6  18      420.38      336.96     62.50 o 
   2   6  18      342.51      318.71     81.35 o 
   4   6  18       45.63       25.52     62.56 o 
  -7   7  18      113.44      186.78    118.38 o 
  -5   7  18       99.46       44.87     92.68 o 
  -3   7  18      211.72      270.46     60.01 o 
  -1   7  18      240.03      260.75     56.37 o 
   1   7  18      247.63      293.34     66.28 o 
   3   7  18       18.82      -19.40     56.93 o 
  -6   8  18      734.73      751.21    156.97 o 
  -4   8  18      461.97      326.30    109.18 o 
  -2   8  18      133.64      130.35     53.39 o 
   0   8  18       73.50       50.37     47.22 o 
   2   8  18      178.65      109.69     61.69 o 
   4   8  18       39.38      -20.34     64.47 o 
  -5   9  18      410.61      401.43    126.92 o 
  -3   9  18      447.17      428.75    113.18 o 
  -1   9  18      331.29      322.70     85.49 o 
   1   9  18       26.89       31.47     50.96 o 
   3   9  18      379.30      377.42     78.97 o 
  -6  10  18      248.15      300.12    166.05 o 
  -4  10  18      318.63      275.92     99.35 o 
  -2  10  18      328.35      445.61    109.53 o 
   0  10  18      141.84       81.11     55.32 o 
   2  10  18      887.90      631.41    110.33 o 
  -5  11  18      615.97      642.78    232.07 o 
  -3  11  18      242.07      152.35     86.81 o 
  -1  11  18      251.93      299.32     97.56 o 
   1  11  18       41.68       90.18     61.62 o 
  -4  12  18       95.10      -54.07    104.21 o 
  -2  12  18      100.25      167.88     93.13 o 
   0  12  18       73.26       73.33     61.57 o 
   2  12  18      434.73      488.33     85.74 o 
  -3  13  18       53.20       30.46     95.63 o 
  -1  13  18      333.66      257.87    126.93 o 
   1  13  18      258.78      283.53     85.80 o 
  -2  14  18      308.72      365.66    204.80 o 
   0  14  18      284.49      258.46    122.07 o 
  -7   1  19       40.89        6.13     66.35 o 
  -5   1  19       12.86       69.50     53.98 o 
  -3   1  19      174.29      196.95     58.61 o 
  -1   1  19      142.41      190.75     55.00 o 
   1   1  19      375.74      410.43     73.12 o 
   3   1  19      317.18      291.50     66.38 o 
  -6   2  19      359.51      410.36    100.38 o 
  -4   2  19      445.65      454.78     75.25 o 
  -2   2  19      526.19      556.35     70.68 o 
   0   2  19      182.70      142.28     53.40 o 
   2   2  19     1036.06      775.99    111.90 o 
   4   2  19      536.64      471.28    117.62 o 
  -7   3  19      258.88      221.52    118.34 o 
  -5   3  19      565.60      668.18     94.17 o 
  -3   3  19      970.07      895.63     89.01 o 
  -1   3  19      433.94      457.25     70.47 o 
   1   3  19     1193.82     1009.22    125.18 o 
   3   3  19      475.12      608.07     88.03 o 
  -6   4  19      378.89      344.04    119.23 o 
  -4   4  19      288.31      342.13     74.49 o 
  -2   4  19     1149.60     1164.42     94.43 o 
   0   4  19      218.34      149.17     52.22 o 
   2   4  19      610.91      507.61     91.97 o 
   4   4  19      957.48      790.53    118.04 o 
  -7   5  19       26.70      -72.67    142.28 o 
  -5   5  19      146.59       92.46     68.18 o 
  -3   5  19     1036.87      980.79     94.31 o 
  -1   5  19       12.61       50.59     45.74 o 
   1   5  19      270.20      338.79     67.28 o 
   3   5  19      896.96     1090.80    124.04 o 
  -6   6  19       32.32       -8.02    102.89 o 
  -4   6  19      951.85      845.76    162.77 o 
  -2   6  19      471.40      477.61     73.61 o 
   0   6  19       12.41       10.24     45.72 o 
   2   6  19      940.83      946.01    100.00 o 
  -5   7  19      178.00      232.20    112.93 o 
  -3   7  19     1245.12     1121.24    128.97 o 
  -1   7  19       63.40       20.58     48.26 o 
   1   7  19      191.69      103.36     59.52 o 
   3   7  19     1279.82     1260.58    134.85 o 
  -6   8  19      131.85      133.69    114.27 o 
  -4   8  19     1002.92      920.08    198.81 o 
  -2   8  19      599.15      605.07     78.53 o 
   0   8  19       60.70       53.66     50.25 o 
   2   8  19     1050.47      813.35    118.02 o 
  -5   9  19      208.46      170.89    114.10 o 
  -3   9  19      379.50      568.63    180.46 o 
  -1   9  19      298.20      261.15     64.77 o 
   1   9  19      272.81      261.60     70.96 o 
  -4  10  19      849.12      881.13    146.27 o 
  -2  10  19      570.35      635.87    148.86 o 
   0  10  19      151.70      166.39     63.55 o 
   2  10  19      445.08      412.37     84.58 o 
  -3  11  19      649.37      698.69    136.07 o 
  -1  11  19      289.89      421.07    157.12 o 
   1  11  19      158.09      155.13     67.45 o 
  -2  12  19      669.74      758.41    145.13 o 
   0  12  19      212.81      202.71    105.05 o 
  -6   0  20     1087.30     1275.66    172.38 o 
  -4   0  20      712.78      713.84    124.29 o 
  -2   0  20      836.62      901.71    261.33 o 
   0   0  20       98.75      242.23     88.48 o 
   2   0  20     1353.07     1346.24    227.40 o 
  -5   1  20     1265.11     1227.24    113.91 o 
  -3   1  20      652.51      537.56     76.30 o 
  -1   1  20      223.80      161.12     58.26 o 
   1   1  20      560.19      532.12     79.68 o 
   3   1  20      630.47      817.02     94.78 o 
  -6   2  20      477.25      466.62     91.86 o 
  -4   2  20      827.26      836.41     92.98 o 
  -2   2  20      281.84      317.67     67.48 o 
   0   2  20       89.69       58.64     57.07 o 
   2   2  20     1759.81     1408.51    156.04 o 
  -5   3  20      708.45      766.40     96.54 o 
  -3   3  20      752.28      742.84     84.98 o 
  -1   3  20      302.67      276.70     66.01 o 
   1   3  20      302.11      302.16     67.82 o 
   3   3  20      196.14      210.09     71.18 o 
  -6   4  20      440.83      414.06    135.05 o 
  -4   4  20      892.76      864.34     96.79 o 
  -2   4  20      328.30      285.70     65.65 o 
   0   4  20      243.70      265.73     62.74 o 
   2   4  20      739.07      811.75     93.16 o 
  -5   5  20      332.71      367.28     90.73 o 
  -3   5  20     1340.33     1219.02    104.99 o 
  -1   5  20       90.18      141.86     58.53 o 
   1   5  20      715.06      671.81     98.44 o 
   3   5  20      534.20      495.60     87.24 o 
  -6   6  20      189.20      214.93    116.01 o 
  -4   6  20      450.70      499.09    168.81 o 
  -2   6  20      303.23      250.87     63.46 o 
   0   6  20      503.53      435.61     72.94 o 
   2   6  20       82.27       80.96     61.68 o 
  -5   7  20       82.70       56.08     99.49 o 
  -3   7  20      230.00      271.04     67.40 o 
  -1   7  20       60.38       -8.83     54.06 o 
   1   7  20      186.07      214.71     68.64 o 
  -4   8  20       20.69      -55.30     91.58 o 
  -2   8  20       22.10       50.60     53.17 o 
   0   8  20       40.93       25.14     57.00 o 
   2   8  20       64.08       67.33     66.09 o 
  -3   9  20      172.30      131.69     93.47 o 
  -1   9  20       85.37      110.62     63.63 o 
   1   9  20      156.65      210.41     66.86 o 
  -2  10  20      125.81      135.08    140.51 o 
   0  10  20       94.07       59.15     61.40 o 
  -1  11  20      159.87      281.56    104.97 o 
  -5   1  21       23.96       14.03     59.48 o 
  -3   1  21      176.39      191.25     62.08 o 
  -1   1  21       51.52       90.03     57.86 o 
   1   1  21      363.94      225.87     71.47 o 
  -4   2  21      136.98      116.99     63.71 o 
  -2   2  21      514.31      551.61     81.89 o 
   0   2  21      604.85      428.16     88.11 o 
   2   2  21       85.19      -38.43     54.51 o 
  -5   3  21       44.71      -10.91     59.53 o 
  -3   3  21      466.25      347.80     73.96 o 
  -1   3  21      517.47      468.79     85.40 o 
   1   3  21      477.26      482.05     77.79 o 
  -4   4  21      115.48      112.01     68.07 o 
  -2   4  21      408.32      419.15     75.87 o 
   0   4  21      402.59      311.48     71.90 o 
   2   4  21      332.97      200.65     70.32 o 
  -5   5  21       84.41       61.59     99.86 o 
  -3   5  21      514.37      541.25     82.53 o 
  -1   5  21      654.93      617.86     80.40 o 
   1   5  21       54.60       -8.06     57.35 o 
  -4   6  21      243.31      235.53     91.14 o 
  -2   6  21      806.49      629.84     85.13 o 
   0   6  21      194.78      160.73     61.41 o 
  -3   7  21      975.14      625.32    159.17 o 
  -1   7  21      523.31      407.31     76.17 o 
  -2   8  21      902.52      763.32    133.75 o 
   0   8  21      114.70      167.21     68.19 o 
  -4   0  22      443.09      408.35    115.46 o 
  -2   0  22     1055.44      943.73    209.74 o 
   0   0  22      339.04      250.95    153.68 o 
  -3   1  22      581.82      685.36    101.26 o 
  -1   1  22      227.58      205.10     87.86 o 
  -4   2  22      462.02      571.51     88.88 o 
  -2   2  22      424.66      450.17     78.35 o 
   0   2  22      395.44      493.04     82.98 o 
  -3   3  22     1556.82     1389.66    116.74 o 
  -1   3  22       63.77       62.06     59.05 o 
  -2   4  22      403.68      336.27     74.35 o 
   0   4  22      794.08      562.12     82.70 o 
  -3   5  22     1084.64      887.54    100.28 o 
  -1   5  22      260.91      186.01     77.53 o 
                                                 
